# Supplementary material for: The global distribution of the macrolide esterase EstX from the alpha/beta hydrolase superfamily
Source: Commun Biol. 2024 Jun 28;7:781. doi: 10.1038/s42003-024-06473-2 (PMC11214618; doi:10.1038/s42003-024-06473-2)
Supplement: Supplementary file 3 — Supplementary Data [file 42003_2024_6473_MOESM3_ESM.xlsx]

## Sheet: Figure1a
Roxithromycin (μg/mL)		0	512	256	128	64	32	16	8	4	2	1	Negative-control
		0.471	0.053	0.046	0.047	0.053	0.115	0.218	0.273	0.383	0.457	0.475	0.063
	pET28a	0.404	0.055	0.048	0.051	0.055	0.097	0.184	0.226	0.335	0.365	0.283	0.068
		0.383	0.055	0.046	0.049	0.054	0.084	0.184	0.219	0.279	0.368	0.362	0.067
		0.387	0.044	0.045	0.045	0.046	0.112	0.149	0.22	0.262	0.296	0.349	0.045
	pET28a-estX	0.397	0.042	0.043	0.043	0.045	0.099	0.146	0.217	0.253	0.288	0.346	0.042
		0.405	0.042	0.042	0.042	0.042	0.085	0.122	0.153	0.223	0.253	0.315	0.039
Clarithromycin (μg/mL)		0	32	16	8	4	2	1	0.5	0.25	0.125	0.6125	Negative-control
		0.519	0.04	0.042	0.045	0.084	0.222	0.261	0.341	0.391	0.449	0.486	0.069
	pET28a	0.446	0.045	0.05	0.057	0.116	0.194	0.262	0.321	0.354	0.384	0.417	0.082
		0.477	0.047	0.05	0.057	0.093	0.218	0.26	0.308	0.362	0.413	0.466	0.072
		0.452	0.042	0.043	0.045	0.137	0.187	0.263	0.303	0.339	0.371	0.422	0.043
	pET28a-estX	0.423	0.043	0.044	0.045	0.139	0.191	0.248	0.289	0.327	0.346	0.403	0.041
		0.527	0.045	0.046	0.047	0.146	0.207	0.252	0.311	0.386	0.443	0.465	0.043
Azithromycin (μg/mL)		0	64	32	16	8	4	2	1	0.5	0.25	0.125	Negative-control
		0.33	0.048	0.057	0.052	0.066	0.063	0.065	0.061	0.07	0.06	0.08	0.05
	pET28a	0.319	0.049	0.057	0.053	0.069	0.065	0.067	0.064	0.072	0.066	0.107	0.058
		0.285	0.04	0.049	0.046	0.061	0.055	0.057	0.057	0.065	0.058	0.093	0.063
		0.251	0.045	0.055	0.054	0.066	0.064	0.067	0.063	0.071	0.065	0.128	0.068
	pET28a-estX	0.279	0.048	0.056	0.057	0.067	0.064	0.068	0.064	0.073	0.069	0.101	0.067
		0.333	0.053	0.061	0.065	0.075	0.07	0.076	0.075	0.082	0.077	0.082	0.052
		0	64	32	16	8	4	2	1	0.5	0.25	0.125	Negative-control
Tulathromycin (μg/mL)		0.2	0.043	0.05	0.043	0.038	0.039	0.045	0.041	0.045	0.097	0.242	0.048
	pET28a	0.287	0.044	0.05	0.042	0.039	0.039	0.042	0.04	0.044	0.123	0.243	0.05
		0.292	0.038	0.045	0.039	0.033	0.03	0.034	0.033	0.038	0.138	0.237	0.043
		0.263	0.041	0.047	0.043	0.037	0.036	0.043	0.039	0.044	0.144	0.214	0.048
	pET28a-estX	0.281	0.042	0.048	0.041	0.037	0.036	0.04	0.037	0.041	0.113	0.221	0.047
		0.228	0.045	0.05	0.045	0.04	0.039	0.043	0.041	0.045	0.127	0.193	0.048
Erythromycin (μg/mL)		0	256	128	64	32	16	8	4	2	1	0.5	Negative-control
		0.461	0.075	0.068	0.066	0.064	0.069	0.076	0.176	0.23	0.266	0.317	0.081
	pET28a	0.476	0.066	0.064	0.062	0.065	0.077	0.078	0.175	0.208	0.262	0.302	0.073
		0.451	0.062	0.065	0.071	0.066	0.061	0.069	0.163	0.217	0.273	0.319	0.071
		0.476	0.094	0.074	0.07	0.071	0.082	0.076	0.176	0.201	0.222	0.239	0.076
	pET28a-estX	0.421	0.072	0.067	0.061	0.066	0.07	0.071	0.175	0.195	0.233	0.251	0.073
		0.449	0.073	0.065	0.061	0.072	0.068	0.073	0.152	0.21	0.224	0.268	0.074
		0	512	256	128	64	32	16	8	4	2	1	Negative-control
Spiramycin (μg/mL)		0.404	0.072	0.071	0.068	0.062	0.115	0.189	0.219	0.266	0.287	0.341	0.067
	pET28a	0.493	0.058	0.057	0.063	0.073	0.144	0.185	0.244	0.304	0.37	0.447	0.059
		0.514	0.061	0.058	0.064	0.075	0.149	0.193	0.221	0.313	0.356	0.417	0.06
		0.433	0.066	0.064	0.073	0.067	0.127	0.169	0.228	0.307	0.311	0.339	0.069
	pET28a-estX	0.528	0.057	0.058	0.06	0.058	0.14	0.175	0.218	0.338	0.327	0.423	0.062
		0.449	0.066	0.071	0.055	0.063	0.104	0.177	0.238	0.297	0.335	0.453	0.066
		0	256	128	64	32	16	8	4	2	1	0.5	Negative-control
Josamycin (μg/mL)		0.446	0.071	0.079	0.079	0.074	0.118	0.161	0.288	0.268	0.288	0.345	0.08
	pET28a	0.436	0.069	0.075	0.065	0.068	0.086	0.136	0.228	0.227	0.298	0.302	0.071
		0.478	0.073	0.068	0.071	0.081	0.105	0.142	0.233	0.274	0.312	0.367	0.079
		0.437	0.068	0.082	0.071	0.066	0.099	0.129	0.187	0.2	0.247	0.257	0.077
	pET28a-estX	0.434	0.067	0.071	0.065	0.064	0.09	0.125	0.187	0.226	0.236	0.265	0.077
		0.431	0.072	0.069	0.075	0.078	0.114	0.127	0.196	0.234	0.231	0.258	0.063
Medemycin (μg/mL)		0	2048	1024	512	256	128	64	32	16	8	4	Negative-control
		0.516	0.065	0.063	0.068	0.075	0.174	0.264	0.351	0.426	0.429	0.498	0.069
	pET28a	0.498	0.07	0.071	0.097	0.074	0.249	0.326	0.348	0.488	0.499	0.454	0.088
		0.543	0.066	0.068	0.062	0.065	0.189	0.28	0.356	0.467	0.484	0.479	0.068
		0.586	0.072	0.073	0.073	0.087	0.2	0.29	0.393	0.479	0.506	0.535	0.075
	pET28a-estX	0.554	0.071	0.069	0.073	0.083	0.179	0.29	0.357	0.435	0.467	0.492	0.086
		0.557	0.069	0.079	0.077	0.081	0.169	0.275	0.387	0.433	0.457	0.489	0.073
													Negative-control
Acetylspiramycin (μg/mL)		0	2048	1024	512	256	128	64	32	16	8	4
		0.485	0.043	0.045	0.046	0.047	0.089	0.15	0.258	0.36	0.367	0.374	0.054
	pET28a	0.523	0.047	0.045	0.051	0.046	0.091	0.14	0.22	0.308	0.351	0.37	0.047
		0.513	0.051	0.048	0.052	0.049	0.079	0.176	0.215	0.337	0.371	0.391	0.05
		0.44	0.043	0.044	0.045	0.045	0.105	0.181	0.207	0.343	0.36	0.336	0.044
	pET28a-estX	0.443	0.044	0.042	0.045	0.046	0.096	0.121	0.231	0.338	0.3	0.34	0.042
		0.439	0.047	0.043	0.053	0.047	0.073	0.156	0.246	0.363	0.372	0.351	0.046
		0	1024	512	256	128	64	32	16	8	4	2	Negative-control
Tylosin (μg/mL)		0.33	0.065	0.06	0.064	0.07	0.136	0.154	0.233	0.286	0.346	0.409	0.061
	pET28a	0.334	0.063	0.055	0.056	0.061	0.114	0.158	0.201	0.236	0.291	0.317	0.055
		0.328	0.063	0.058	0.057	0.065	0.108	0.14	0.19	0.243	0.307	0.317	0.058
		0.313	0.076	0.168	0.173	0.195	0.243	0.31	0.364	0.399	0.387	0.405	0.07
	pET28a-estX	0.309	0.079	0.173	0.165	0.178	0.236	0.302	0.346	0.373	0.382	0.388	0.065
		0.313	0.081	0.168	0.177	0.195	0.25	0.305	0.344	0.396	0.395	0.374	0.062
		0	128	64	32	16	8	4	2	1	0.5	0.25	Negative-control
Tilmicosin (μg/mL)		0.363	0.057	0.063	0.072	0.067	0.06	0.19	0.259	0.343	0.373	0.362	0.069
	pET28a	0.373	0.065	0.064	0.058	0.069	0.067	0.102	0.243	0.327	0.371	0.356	0.07
		0.362	0.06	0.057	0.061	0.06	0.063	0.111	0.225	0.317	0.359	0.357	0.061
		0.361	0.066	0.062	0.069	0.067	0.141	0.187	0.263	0.366	0.374	0.376	0.062
	pET28a-estX	0.368	0.06	0.06	0.061	0.079	0.109	0.19	0.3	0.34	0.385	0.386	0.062
		0.381	0.052	0.051	0.052	0.055	0.086	0.096	0.246	0.313	0.383	0.41	0.053
		0	128	64	32	16	8	4	2	1	0.5	0.25	Negative-control
Leucomycin A5 (μg/mL)		0.358	0.061	0.056	0.058	0.088	0.13	0.178	0.21	0.256	0.291	0.368	0.063
	pET28a	0.319	0.057	0.048	0.052	0.081	0.098	0.138	0.165	0.227	0.297	0.384	0.065
		0.323	0.06	0.05	0.055	0.094	0.098	0.145	0.167	0.221	0.309	0.384	0.061
		0.352	0.061	0.06	0.058	0.105	0.108	0.149	0.19	0.227	0.267	0.303	0.061
	pET28a-estX	0.336	0.06	0.056	0.056	0.103	0.101	0.116	0.16	0.183	0.227	0.271	0.061
		0.334	0.055	0.054	0.053	0.105	0.106	0.129	0.15	0.196	0.237	0.264	0.058
Tildipirosin (μg/mL)		0	32	16	8	4	2	1	0.5	0.25	0.125	0.0625	Negative-control
		0.761	0.069	0.067	0.07	0.072	0.072	0.079	0.102	0.496	0.575	0.617	0.067
	pET28a	0.728	0.064	0.061	0.062	0.063	0.063	0.072	0.083	0.393	0.512	0.523	0.067
		0.705	0.061	0.06	0.061	0.063	0.062	0.068	0.089	0.398	0.487	0.49	0.066
		0.698	0.071	0.065	0.066	0.064	0.065	0.079	0.185	0.442	0.519	0.546	0.072
	pET28a-estX	0.689	0.065	0.068	0.064	0.066	0.062	0.071	0.218	0.42	0.515	0.546	0.065
		0.736	0.058	0.058	0.056	0.06	0.058	0.066	0.26	0.492	0.565	0.648	0.058

## Sheet: Figure1c
	Control(mm)			EstX+Antibiotics(mm)
Erythromycin	23.62	23.63	22.33	24.07	23.51	22.28
Roxithromycin	19.79	18.16	19.35	19.96	19.96	19.52
Clarithromycin	22.14	21.12	21.79	21.25	20.72	21.88
Azithromycin	16.93	17.05	16.94	17.48	17.35	17.4
Tulathromycin	16.66	15.88	16.44	15.71	15.92	16.23
Spiramycin	21.36	21.68	21.46	21.25	22.11	20.54
Tilmicosin	20.71	20.6	21.57	0	0	0
Tildipirosin	12.85	12.08	13.38	0	0	0
Josamycin	23.81	23.74	23.27	22.92	23.4	23.84
Medemycin	24.38	25.13	25.68	24.05	24.11	24.16
Tylosin	20.84	20.95	21.09	0	0	0
Acetylspiramycin	19.41	19.2	18.54	19.52	19.2	18.55
Leucomycin A5	23.44	23.32	22.57	0	0	0

## Sheet: Figure2a
Time(min)	Leucomycin A5(cm)			Tildipirosin(cm)			Timicosin(cm)			Tylosin(cm)
0	2.64	2.88	2.76	1.44	1.46	1.42	2.13	2.06	2.21	2.33	2.24	2.32
10	2.67	2.83	2.79	1.59	1.36	1.41	2.11	2.04	2.06	0	0	0
30	2.64	2.71	2.59	1.09	1.05	1.11	1.82	1.66	1.83	0	0	0
60	2.33	2.38	2.22	0	0	0	1.57	1.55	1.74	0	0	0
90	1.52	1.58	1.53	0	0	0	0	0	0	0	0	0
120	0	0	0	0	0	0	0	0	0	0	0	0

## Sheet: Figure2c
Tylosin								LeucomycinA5	m/z	Intensity	Relative		m/z	Intensity	Relative
m/z	Intensity	Relative		m/z	Intensity	Relative
									50.25	3.7	0		50.12	2.5	0
103.91	14650290	4.63		68.91	14764599	4.25			50.75	4.7	0		50.49	5.3	0
121.92	316730496	100		103.94	9894197	2.85			51.19	4	0		51	5.6	0
122.94	38271028	12.08		121.94	282246624	81.18			51.55	1.5	0		51.5	4.5	0
510.24	33984896	10.73		122.94	27758478	7.98			51.87	3.7	0		51.94	4.2	0
510.74	13317870	4.2		143.98	6.27014e+06	1.8			52.19	2991.4	0		52.4	5.9	0
734.42	8.30819e+06	2.62		367.63	8566949	2.46			52.76	4.7	0		52.92	5	0
735.38	8366041	2.64		734.43	59025832	16.98			53.18	4.3	0		53.46	5.2	0
916.55	301389728	95.16		735.41	28040462	8.07			53.94	602005	0.17		53.8	122418	0.04
917.01	7.66296e+06	2.42		736.4	9692765	2.79			54.12	208957	0.06		54.14	11205.2	0
917.51	294045600	92.84		752.46	7635722	2.2			54.75	42835.2	0.01		54.5	1.4	0
918.49	66131644	20.88		920.48	11232910	3.23			55.41	5.1	0		54.77	36015.8	0.01
919.44	34978088	11.04		934.32	222811552	64.09			55.91	1.64189e+06	0.47		55.26	4.6	0
934.52	105152656	33.2		934.65	347677056	100			56.15	278391	0.08		55.91	2.8442e+06	0.93
935.38	55316760	17.46		935.44	171744544	49.4			56.91	319596	0.09		56.25	4.9	0
935.67	19997624	6.31		936.23	55461500	15.95			57.45	4.2	0		56.84	737521	0.24
936.49	13293882	4.2		936.54	105550128	30.36			57.97	39343.5	0.01		57.39	2.9	0
962.67	7.6696e+06	2.42		937.36	21000788	6.04			58.47	4.7	0		57.64	18840.7	0.01
1019.65	42051276	13.28		938.17	7.86372e+06	2.26			58.88	104220	0.03		58.01	7530.2	0
1020.43	9068067	2.86		938.59	7248257	2.08			59.72	119424	0.03		58.9	143432	0.05
1021.72	11566497	3.65		952.55	9124718	2.62			60.05	208630	0.06		59.09	227336	0.07
									60.51	3.8	0		59.9	128149	0.04
									60.8	105822	0.03		60.38	4.2	0
Tildipirosin									61.43	6.5	0		60.97	61617.1	0.02
m/z	Intensity	Relative		m/z	Intensity	Relative			61.93	6758	0		61.28	3.1	0
									62.32	3	0		61.63	6.1	0
103.95	12803816	3.5		63.92	6.40213e+06	2.27			62.62	3.3	0		62.1	4.3	0
121.92	331399520	90.57		68.92	29383954	10.42			63.1	5.4	0		62.61	5.1	0
122.21	4.88845e+06	1.34		80.8	3.41978e+06	1.21			63.85	114963	0.03		63.17	6	0
122.95	45483956	12.43		103.96	12136926	4.3			64.28	3.4	0		63.88	9664835	3.17
123.94	6307291	1.72		121.93	282068096	100			64.81	5.8	0		64.9	62992.3	0.02
245.46	12273311	3.35		122.93	41599356	14.75			65.38	4.4	0		65.42	5.1	0
367.69	76760472	20.98		123.97	5.33932e+06	1.89			65.83	55219.9	0.02		66	7.9	0
368.16	44601644	12.19		251.44	8465843	3			66.28	5.6	0		66.5	3.4	0
368.69	17479826	4.78		376.6	153044528	54.26			66.83	77577	0.02		66.98	6.7	0
376.6	14283913	3.9		377.14	165379376	58.63			67.34	3.9	0		67.42	3.6	0
377.13	10032535	2.74		377.64	28349566	10.05			67.84	43577.1	0.01		67.87	5.2	0
637.36	4.8221e+06	1.32		378.08	4627010	1.64			67.93	54796	0.02		68.5	29135.7	0.01
734.46	365908256	100		579.35	2.74003e+06	0.97			68.91	259053	0.07		68.9	36655868	12.03
735.03	7.93363e+06	2.17		655.34	8182021	2.9			69.46	4.5	0		69.84	2.16875e+06	0.71
735.47	105479120	28.83		752.39	142591920	50.55			69.76	107548	0.03		70.13	16.3	0
735.93	7.56544e+06	2.07		752.82	3912679	1.39			70.14	6.4	0		70.55	4	0
736.42	68185032	18.63		753.42	170272432	60.37			70.56	3.1	0		70.87	20268.5	0.01
736.83	5.29489e+06	1.45		753.98	13617282	4.83			71.07	5.2	0		71.34	3.7	0
737.44	5977559	1.63		754.43	14956713	5.3			71.49	3.3	0		71.82	4.4	0
752.47	12113653	3.31		755.43	8.00412e+06	2.84			71.79	23298.1	0.01		72.3	5.1	0
									72.24	5.2	0		72.81	4.8	0
									72.93	44059.1	0.01		73.32	4.7	0
Tilmicosin									73.41	3.1	0		73.91	529327	0.17
m/z	Intensity	Relative		m/z	Intensity	Relative			73.89	240563	0.07		74.41	3.6	0
									74.01	3.8	0		74.84	4.8	0
103.92	14715255	4.16		68.94	15369778	4.43			74.71	13062.3	0		75.24	3.8	0
121.93	353598752	100		103.93	15195058	4.38			75.16	5.7	0		75.73	4.3	0
122.95	32796194	9.27		121.92	316804384	91.26			75.64	3.7	0		76.16	6	0
124	5648363	1.6		122.93	32896658	9.48			76.15	5.4	0		76.64	4.6	0
435.19	189125712	53.49		123.95	7436001	2.14			76.58	3.4	0		77.25	6	0
435.7	150137072	42.46		444.22	121013128	34.86			77.07	5.5	0		77.66	3.8	0
436.2	32451322	9.18		444.72	29024764	8.36			77.43	3	0		78.03	3.9	0
436.7	7.64242e+06	2.16		445.23	12205593	3.52			77.94	4.9	0		78.39	3.3	0
695.32	14897217	4.21		445.76	6026179	1.74			78.37	4.5	0		78.8	3.7	0
696.39	13381625	3.78		713.33	23987240	6.91			78.82	3.9	0		79.23	4.5	0
774.58	5518135	1.56		714.41	13850079	3.99			79.35	5.1	0		79.9	77376.1	0.03
790.42	5885419	1.66		790.35	8.14523e+06	2.35			79.81	5.1	0		80.8	2.18959e+06	0.72
855.57	7084151	2		792.41	5955005	1.72			80.92	3.50735e+06	1		81.11	4.9	0
869.45	298869568	84.52		887.53	347151552	100			81.93	691211	0.2		81.76	830	0
869.96	20156648	5.7		888.03	18078500	5.21			82.36	3.6	0		82.31	4.5	0
870.52	291707136	82.5		888.56	171648544	49.44			82.78	239745	0.07		82.8	1.4947e+06	0.49
870.96	7522285	2.13		889.41	73035272	21.04			83.04	91375.2	0.03		83.16	4	0
871.48	106219752	30.04		889.83	8098581	2.33			83.53	5.5	0		83.75	5.3	0
872.58	22365996	6.33		890.51	25477574	7.34			84.17	6.5	0		84.14	3.9	0
873.48	5413681	1.53		909.53	5964191	1.72			84.55	4.2	0		84.56	3.7	0
									84.85	124703	0.04		84.83	29920.2	0.01
									85.26	3.2	0		85.38	5	0
									85.62	3.8	0		86.05	312565	0.1
									85.77	35256.4	0.01		86.42	4.2	0
									86.72	397667	0.11		86.88	344921	0.11
									87.02	13.3	0		87.03	4.7	0
									87.59	3.7	0		87.68	4.2	0
									87.94	3.4	0		88.11	4.3	0
									88.33	4.5	0		88.56	3.3	0
									88.79	3.2	0		88.96	4.6	0
									89.19	4.3	0		89.56	5.4	0
									89.94	423745	0.12		89.85	137617	0.05
									90.52	5.3	0		90.32	3.8	0
									90.93	45331.2	0.01		90.93	436498	0.14
									91.34	4.6	0		91.39	4.1	0
									91.74	3.2	0		91.75	4.4	0
									92.04	113347	0.03		92.17	3.6	0
									92.74	4.6	0		92.5	3.5	0
									93.17	3.6	0		92.98	4	0
									93.58	3.1	0		93.5	5.6	0
									93.94	3.8	0		94.07	4.3	0
									94.32	5.1	0		94.52	5.6	0
									94.8	109.3	0		94.89	4037.7	0
									95.27	3.8	0		95.45	4.6	0
									95.68	4427	0		95.93	4.5	0
									95.97	320524	0.09		96.63	38772.6	0.01
									96.65	5	0		97.08	4.3	0
									97.09	4	0		97.5	4.9	0
									97.53	4.1	0		98.02	4.9	0
									97.88	27158.5	0.01		98.43	3.4	0
									98.52	4.6	0		98.68	164145	0.05
									98.91	331448	0.09		98.9	4.3	0
									99.49	3.6	0		99.82	96951.3	0.03
									99.88	176397	0.05		100.44	6.3	0
									100.35	4.6	0		100.86	20958	0.01
									100.87	51851.9	0.01		101.49	4.1	0
									101.31	3.1	0		102	130381	0.04
									101.64	3.7	0		102.51	4	0
									102.04	55774.4	0.02		103	5.4	0
									102.78	21243.2	0.01		103.27	1.4	0
									103.9	16935882	4.83		103.89	10568329	3.47
									104.87	1.68203e+06	0.48		104.29	5.2	0
									105.45	5.9	0		104.8	1.19543e+06	0.39
									105.82	36453	0.01		105.23	3.5	0
									106.45	4	0		105.61	3.9	0
									106.83	94814.1	0.03		105.93	13315.1	0
									107.34	5	0		106.4	4.7	0
									107.84	3.7	0		106.72	3.9	0
									108.29	3.9	0		107.08	4.4	0
									108.73	4.7	0		107.55	6.1	0
									109.34	5.6	0		108.11	4	0
									109.94	40189.4	0.01		108.58	5.3	0
									110.55	3.1	0		108.96	4.4	0
									110.98	3.9	0		109.49	4.6	0
									111.42	4.2	0		109.92	115916	0.04
									111.75	11313.2	0		110.4	5	0
									112.16	4	0		111.11	137369	0.05
									112.74	5.3	0		111.62	6	0
									113.15	2.8	0		112.01	3.6	0
									113.7	67378.8	0.02		112.36	5	0
									114.21	184.3	0		112.98	18075.1	0.01
									114.25	3.3	0		113.64	11043.4	0
									114.88	4.2	0		114.12	4.5	0
									115.45	6.2	0		114.57	3.3	0
									115.95	104499	0.03		115.11	5.3	0
									116.29	3.8	0		115.57	5.2	0
									116.69	3.9	0		116.05	6	0
									117.21	4.5	0		116.52	3.3	0
									117.61	4.4	0		116.86	4.8	0
									118.11	3.5	0		117.34	4	0
									118.61	4.5	0		117.96	125490	0.04
									119.15	5.4	0		118.48	5.2	0
									119.62	5.7	0		118.98	4.2	0
									120.06	5.4	0		119.42	4.7	0
									120.62	5.4	0		119.95	37402	0.01
									120.94	36170.6	0.01		120.44	4.8	0
									121.86	350709024	100		120.95	5.3	0
									122.18	4206364	1.2		121.89	304765536	100
									122.9	30735418	8.76		122.34	1.30443e+06	0.43
									123.18	178564	0.05		122.91	23676250	7.77
									123.87	6.15403e+06	1.75		123.23	89304.4	0.03
									124.12	3.8	0		123.91	3374779	1.11
									124.76	26988.4	0.01		124.13	4.4	0
									124.89	106958	0.03		124.91	71427.9	0.02
									125.59	3.8	0		125.5	4.7	0
									125.98	67124	0.02		125.99	3.8	0
									126.65	6	0		126.46	4.1	0
									127.1	4.3	0		126.95	6.6	0
									127.55	4.2	0		127.4	1.9	0
									128.05	4.8	0		127.85	3091.7	0
									128.47	4.3	0		128.24	3.6	0
									128.99	4.3	0		128.93	100563	0.03
									129.39	4.2	0		129.44	4.5	0
									129.77	4.2	0		129.96	353585	0.12
									129.94	2.7	0		130.61	52701.8	0.02
									130.64	5.1	0		131.19	5.1	0
									131.13	5	0		131.85	996394	0.33
									131.57	4.3	0		132.16	6	0
									131.89	274226	0.08		132.78	5.3	0
									132.43	5.6	0		133.34	5.4	0
									133.01	5	0		133.88	113260	0.04
									133.45	4.1	0		134.4	5.4	0
									133.88	314442	0.09		134.93	167710	0.06
									134.41	4.7	0		135.48	5.1	0
									134.89	4	0		135.91	321280	0.11
									135.42	3.9	0		136.44	5.1	0
									135.86	393304	0.11		136.88	15200.4	0
									136.4	3.5	0		137.46	4.8	0
									136.77	3.8	0		138.01	4.9	0
									137.05	79237.7	0.02		138.42	3.9	0
									137.52	5	0		138.78	14.3	0
									138.04	4.1	0		139.29	3.6	0
									138.45	4.3	0		139.8	4.2	0
									138.83	3.8	0		140.27	4.3	0
									139.2	4.9	0		140.84	7.1	0
									139.76	4.8	0		141.38	5.3	0
									140.16	3.7	0		141.83	4	0
									140.54	4.2	0		142.27	3.7	0
									141.08	4.7	0		142.58	5969.9	0
									141.54	3.7	0		143.07	3.2	0
									142.04	5.6	0		143.9	2.91228e+06	0.96
									142.9	313857	0.09		144.31	2.9	0
									143.39	4	0		144.71	22281.5	0.01
									143.92	2.83996e+06	0.81		144.78	78720.2	0.03
									144.43	3.5	0		145.44	3.4	0
									144.74	202819	0.06		146.02	96111.8	0.03
									145.11	1.9	0		146.55	4.4	0
									145.45	3.5	0		147.11	4.6	0
									145.82	7001.2	0		147.49	2.8	0
									146.4	4.6	0		147.97	4.4	0
									146.85	3	0		148.81	156292	0.05
									147.25	3.9	0		149.01	5.6	0
									147.67	3.7	0		149.74	1.2	0
									148.24	4.6	0		150.03	3.5	0
									148.79	76710.1	0.02		150.45	4.2	0
									149.31	3.1	0		150.94	5.3	0
									149.89	163121	0.05		151.46	5.3	0
									150.4	4.6	0		151.89	4.3	0
									150.9	4.5	0		152.36	4.3	0
									151.35	4.8	0		152.9	4.7	0
									151.93	18765.6	0.01		153.35	5.5	0
									152.43	4.6	0		153.81	4.9	0
									152.92	4.4	0		154.31	3.7	0
									153.52	5.3	0		154.86	6.7	0
									153.85	33916.3	0.01		155.32	3.5	0
									154.44	4.2	0		155.69	2.8	0
									154.86	4.4	0		156.2	4.1	0
									155.35	5.4	0		156.82	6.2	0
									155.74	4.1	0		157.25	4.4	0
									156.25	3.9	0		157.99	5979.9	0
									156.65	4.1	0		158.43	3.8	0
									156.99	17	0		158.99	6.8	0
									157.45	4.3	0		159.39	3.8	0
									157.94	4.2	0		159.75	3.7	0
									158.32	3.7	0		160.23	6.3	0
									158.71	2.6	0		160.67	4.2	0
									159.19	5.7	0		160.97	2.5	0
									159.62	4.8	0		161.32	4.3	0
									160.13	6.8	0		161.77	3.7	0
									160.67	5.2	0		162.35	5.6	0
									161.19	5.7	0		162.65	1.7	0
									161.75	5.9	0		162.97	176520	0.06
									162.27	5.9	0		163.47	5	0
									162.94	457000	0.13		163.87	30514.6	0.01
									163.48	5.1	0		164.4	3.8	0
									164.07	5.6	0		164.62	34644.6	0.01
									164.59	33922.9	0.01		164.94	3.8	0
									164.91	97997.4	0.03		165.61	4.3	0
									165.41	5.8	0		165.93	8.3	0
									166.03	62692.8	0.02		166.49	5.1	0
									166.55	5	0		166.95	4.6	0
									166.93	222.8	0		167.57	6.5	0
									167.42	4.8	0		168.07	5	0
									167.86	5	0		168.38	3.8	0
									168.3	4.7	0		168.84	4.7	0
									168.81	4.8	0		169.34	5.5	0
									169.34	6.1	0		169.75	5.5	0
									169.79	4	0		170.34	5.4	0
									170.33	4.7	0		170.89	57790.3	0.02
									170.8	3.9	0		171.43	4.6	0
									171.19	3.1	0		171.89	5.3	0
									171.55	4.1	0		172.33	4.4	0
									172.07	4.5	0		172.81	4.3	0
									172.61	5.1	0		173.25	4	0
									173.13	5.3	0		173.85	5.9	0
									173.54	4.5	0		174.3	5.4	0
									174.03	3.4	0		174.82	5.1	0
									174.4	3.7	0		175.32	4.8	0
									175.04	57917.1	0.02		175.79	4.4	0
									175.42	3.6	0		176.2	5.5	0
									175.96	7356.6	0		176.92	99728.1	0.03
									176.49	5.7	0		177.45	4.8	0
									176.89	901590	0.26		178.01	4.6	0
									177.4	4.1	0		178.4	4.2	0
									177.97	6.5	0		178.89	4.6	0
									178.44	4.5	0		179.35	4.1	0
									178.88	5.1	0		179.95	187600	0.06
									179.39	5.1	0		180.28	3.6	0
									179.94	229321	0.07		180.64	2.2	0
									180.29	3.6	0		180.86	14.4	0
									180.74	4.7	0		181.4	2.4	0
									181.2	4.4	0		181.82	4.2	0
									181.62	5	0		182.22	3.8	0
									182.19	6	0		182.77	6.6	0
									182.67	5.6	0		183.29	6.1	0
									183.13	5.6	0		183.83	4.3	0
									183.77	31872.1	0.01		184.33	4.7	0
									184.25	4.3	0		184.78	18970.7	0.01
									184.84	44519	0.01		185.32	5.2	0
									185.43	6.8	0		185.85	5.8	0
									185.88	2.8	0		186.31	4.5	0
									186.08	9.1	0		186.78	4.7	0
									186.66	2.9	0		187.3	5.2	0
									187.34	5.9	0		187.8	3.4	0
									187.86	72841.4	0.02		188.28	4.9	0
									188.42	4	0		188.83	5.1	0
									188.95	23226.3	0.01		189.36	4.4	0
									189.52	4.8	0		189.69	22883.7	0.01
									190.02	4.2	0		190.13	4.2	0
									190.47	3.6	0		190.66	3.1	0
									191.07	39608.4	0.01		190.95	2.7	0
									191.56	4.1	0		191.62	5.9	0
									191.94	48896.6	0.01		191.89	2.3	0
									192.58	4.8	0		192.33	4.4	0
									193.04	5.7	0		192.87	354250	0.12
									193.45	2.7	0		193.33	5	0
									193.82	151694	0.04		193.97	324342	0.11
									194.58	5.2	0		194.52	5.4	0
									194.93	142590	0.04		195.06	5.6	0
									195.56	6	0		195.76	134777	0.04
									195.96	95359.2	0.03		196.3	6	0
									196.67	566161	0.16		196.74	329619	0.11
									197.14	5	0		197.29	5.1	0
									197.7	5.3	0		197.77	5	0
									198.14	4.1	0		198.16	3.2	0
									198.69	819339	0.23		198.71	816553	0.27
									199.3	6.9	0		199.17	3.9	0
									200.12	76071.3	0.02		199.58	5.2	0
									200.55	3.6	0		200.07	90244.7	0.03
									201.02	86728.4	0.02		200.67	84.8	0
									201.49	4.6	0		201.22	5.6	0
									201.8	159170	0.05		201.7	3.6	0
									202.38	4.3	0		202.15	4.9	0
									202.95	11054.5	0		202.68	3.4	0
									203.55	4.4	0		203.11	5	0
									203.99	84091.1	0.02		203.57	4	0
									204.42	3.5	0		204.01	5	0
									204.74	1.8	0		204.53	5	0
									205.33	4.7	0		204.93	59.2	0
									205.99	130590	0.04		205.35	3.6	0
									206.2	4.3	0		205.91	172611	0.06
									207.07	30669.6	0.01		206.39	5.6	0
									207.63	4	0		206.87	5	0
									208.1	4.9	0		207.46	5.2	0
									208.52	4	0		207.84	2.9	0
									208.89	5.1	0		208.23	4.3	0
									209.35	6.9	0		208.66	5.6	0
									209.75	3.5	0		209.09	5.1	0
									210.23	4.3	0		209.62	4	0
									210.73	4.8	0		210.18	4.4	0
									211.18	4.9	0		210.66	4.8	0
									211.58	5.1	0		211.22	4.7	0
									212.14	4.7	0		211.62	3.9	0
									212.57	3.9	0		212.05	4.2	0
									212.98	4	0		212.55	4.8	0
									213.45	5.8	0		212.99	61848.7	0.02
									214.02	40973.1	0.01		213.58	6.3	0
									214.61	4.2	0		214.03	4.1	0
									215.03	3.2	0		214.49	6.2	0
									215.54	4.9	0		215	5.6	0
									216.04	4.4	0		215.57	4.5	0
									216.45	9054.4	0		216.02	3.7	0
									217.04	4	0		216.42	3.7	0
									217.48	4.5	0		216.88	4.5	0
									218.07	549720	0.16		217.35	3.7	0
									218.52	4.5	0		217.86	123111	0.04
									219.08	5.5	0		218.63	35502.3	0.01
									219.56	6.5	0		219.14	4.1	0
									220.08	5.5	0		219.64	4.9	0
									220.53	4.7	0		220.12	5.2	0
									220.97	3.8	0		220.57	4.9	0
									221.53	6.8	0		221.04	3.8	0
									222.05	4.8	0		221.45	5.2	0
									222.6	6.6	0		221.96	4.2	0
									223.06	4.9	0		222.46	3.1	0
									223.5	3.8	0		222.64	8.6	0
									224.06	4	0		223.38	4.8	0
									224.48	4.3	0		223.84	4.3	0
									224.93	4.5	0		224.57	14483.7	0
									225.42	4.2	0		224.64	216175	0.07
									225.83	4.8	0		225.42	4.4	0
									226.35	4.8	0		225.86	3.8	0
									226.94	162996	0.05		226.32	4.5	0
									227.44	4.7	0		226.73	3.9	0
									228.02	5.7	0		227.26	5.6	0
									228.48	4.6	0		227.78	4.6	0
									229.04	5.3	0		228.03	75365.8	0.02
									229.43	3.8	0		228.75	5.2	0
									230.03	5	0		229.32	5.5	0
									230.39	2.4	0		229.78	4	0
									230.9	3820.1	0		230.28	4.8	0
									231.42	4.3	0		230.72	4.1	0
									231.92	97991.7	0.03		231.28	5.4	0
									232.43	5.2	0		231.67	5	0
									232.94	3.6	0		232.22	4.1	0
									233.43	3	0		232.64	4.1	0
									233.96	32884.1	0.01		233	4.6	0
									234.46	4.6	0		233.56	5.4	0
									235.06	7.2	0		234.07	6	0
									235.57	4.9	0		234.52	4.6	0
									236.02	5.1	0		234.96	3.8	0
									236.49	3.7	0		235.36	4.1	0
									236.97	5.6	0		235.83	4.5	0
									237.47	5.4	0		236.22	3.7	0
									237.92	103108	0.03		236.62	3.9	0
									238.54	5.4	0		237.14	4.6	0
									238.99	3.6	0		237.64	38263.3	0.01
									239.46	3.9	0		238.2	3.4	0
									239.91	5.2	0		238.63	4.4	0
									240.51	5.1	0		239.15	3.8	0
									240.95	2.6	0		239.74	179861	0.06
									241.38	4.4	0		240.19	5.5	0
									241.85	4	0		240.76	4.3	0
									242.33	4.1	0		241.16	4.1	0
									242.83	3.4	0		241.58	2.4	0
									243.38	4.8	0		242.01	5.5	0
									243.86	2.9	0		242.53	4.8	0
									244.16	127.4	0		242.86	39813.3	0.01
									244.66	4.1	0		243.4	5.4	0
									244.9	80945.1	0.02		243.99	8.3	0
									245.43	5.4	0		244.43	4	0
									245.84	3.9	0		244.87	49365.5	0.02
									246.45	4.9	0		245.43	4.4	0
									246.93	4.6	0		245.87	3665.6	0
									247.34	3.4	0		246.28	3.3	0
									247.88	5.2	0		246.62	2.4	0
									248.38	4.5	0		246.92	267462	0.09
									248.75	69938.2	0.02		247.33	3.8	0
									249.34	4.4	0		247.93	144844	0.05
									249.84	6.5	0		248.43	4.3	0
									250.36	5.3	0		248.95	56333.7	0.02
									250.91	230873	0.07		249.51	4.7	0
									251.35	4.7	0		249.98	4.6	0
									252.01	19783.5	0.01		250.48	4.5	0
									252.74	27871.3	0.01		250.99	80918	0.03
									253.33	4.6	0		251.45	74237.8	0.02
									253.83	4.1	0		251.85	15275.1	0.01
									254.37	6	0		252.37	4.1	0
									254.96	2420766	0.69		252.87	4.5	0
									255.94	783051	0.22		253.3	4.8	0
									256.63	154550	0.04		253.77	3.8	0
									257.25	5.3	0		254.28	4.7	0
									257.89	106324	0.03		255	1.75596e+06	0.58
									258.15	171069	0.05		255.68	5.7	0
									258.78	6	0		256.09	195253	0.06
									259.15	208832	0.06		256.59	3.6	0
									259.68	5.6	0		257.02	5557.8	0
									260.15	3.5	0		257.41	4.2	0
									260.47	3.6	0		257.73	3.7	0
									260.92	5.1	0		258.13	305401	0.1
									261.35	3	0		258.79	10093.7	0
									261.67	75303.1	0.02		259.32	5.6	0
									262.26	5.7	0		259.69	3.5	0
									262.7	4.2	0		259.99	9820.8	0
									262.98	58356.3	0.02		260.4	3	0
									263.56	50623.8	0.01		260.9	4.9	0
									263.96	9.8	0		261.35	5.3	0
									264.53	3.8	0		261.85	4.4	0
									264.99	67879.6	0.02		262.46	5.5	0
									265.43	3.6	0		262.82	126078	0.04
									265.93	4.6	0		263.39	3.6	0
									266.43	6	0		263.97	6.3	0
									266.89	358793	0.1		264.57	31796.2	0.01
									267.38	4.2	0		264.99	185713	0.06
									267.57	16557.6	0		265.65	5.2	0
									268.58	3	0		266.08	3.7	0
									268.86	46810.8	0.01		266.49	5.3	0
									269.43	3	0		266.92	4	0
									269.61	6672.3	0		267.36	5.6	0
									270.4	5.6	0		267.76	2.5	0
									270.92	5.2	0		268.05	104470	0.03
									271.68	28775.8	0.01		268.55	5.3	0
									272.15	3.1	0		268.92	85253.7	0.03
									272.58	15688.9	0		269.46	6.3	0
									273.22	4.5	0		270	3.8	0
									274.08	2.03125e+06	0.58		270.51	5.4	0
									274.85	28854.6	0.01		270.84	160613	0.05
									275.69	3.9	0		271.32	3.3	0
									276.1	3.9	0		271.88	6.5	0
									276.53	5.1	0		272.38	4.7	0
									276.92	305054	0.09		272.99	23261.8	0.01
									277.29	91.5	0		273.56	6.1	0
									277.78	2.6	0		274.05	419448	0.14
									277.97	3.2	0		274.43	6.3	0
									278.66	4.8	0		274.94	232722	0.08
									279.08	2.9	0		275.42	3.1	0
									279.62	4.7	0		275.82	3.9	0
									280.02	4.9	0		276.41	6.1	0
									280.59	4.8	0		276.95	2.19639e+06	0.72
									281.01	4.9	0		277.48	6.2	0
									281.52	4.4	0		277.83	382017	0.13
									282.27	34377.1	0.01		278.34	2.7	0
									282.74	4	0		278.77	177660	0.06
									283.24	4.3	0		279.35	4.8	0
									283.68	4	0		280.03	36166.5	0.01
									284.11	3.7	0		280.52	4.5	0
									284.56	5	0		280.81	25930.8	0.01
									284.96	12459.9	0		281.38	4.5	0
									285.68	4.3	0		281.86	3.1	0
									286.08	3.2	0		282.2	4.3	0
									286.5	4.9	0		282.48	35531.1	0.01
									286.8	27525.4	0.01		282.96	4.1	0
									287.4	5.5	0		283.45	5.1	0
									287.91	5.2	0		284	6	0
									288.56	4.5	0		284.47	14.9	0
									288.87	17507.1	0		285.03	235429	0.08
									289.5	5.3	0		285.47	2.9	0
									289.9	177033	0.05		285.79	2	0
									290.82	4.1	0		285.91	5.1	0
									291.38	7.4	0		286.81	4.8	0
									291.95	205247	0.06		287.36	4.6	0
									292.53	4.7	0		288.02	5.8	0
									292.95	269736	0.08		288.51	6.2	0
									293.5	5.3	0		289.04	4.2	0
									294	4.5	0		289.44	5.5	0
									294.48	4.7	0		289.95	4.3	0
									294.98	188930	0.05		290.29	4	0
									295.56	5.2	0		290.75	5.1	0
									296.07	3.3	0		291.25	6.2	0
									297	219024	0.06		291.68	2.7	0
									297.43	3.7	0		292.02	249122	0.08
									298.06	4.4	0		292.66	5.7	0
									298.46	3.5	0		293.22	5.4	0
									298.99	4	0		293.73	3.7	0
									299.5	5.4	0		294.26	5.1	0
									300.03	396102	0.11		294.75	4.5	0
									300.7	4.6	0		295.27	4.2	0
									300.97	41718.9	0.01		295.83	3.2	0
									301.58	3.3	0		296.31	5.8	0
									301.96	224840	0.06		296.82	3.8	0
									302.45	3.7	0		297.12	20364.2	0.01
									302.81	175373	0.05		297.8	4.5	0
									303.14	164456	0.05		298.26	4.8	0
									303.98	639080	0.18		298.79	69331.8	0.02
									304.28	79705.9	0.02		299.22	3.5	0
									304.85	25036.7	0.01		299.68	3.8	0
									305.11	5.8	0		299.95	5.1	0
									306.06	165322	0.05		300.78	63551.4	0.02
									306.72	374907	0.11		301.07	354543	0.12
									307.41	3.9	0		301.58	5.8	0
									307.85	26818.7	0.01		302.02	142994	0.05
									308.44	4.4	0		302.48	3	0
									308.82	1.1	0		302.93	3.1	0
									308.92	5.8	0		303.36	5.3	0
									309.78	4.1	0		303.9	341397	0.11
									310.25	3.6	0		304.39	3.9	0
									310.87	6	0		304.83	124084	0.04
									311.34	5	0		305.45	6.4	0
									311.86	4.4	0		305.96	3.7	0
									312.54	320103	0.09		306.48	6	0
									312.63	6.2	0		306.96	283002	0.09
									313.6	6.3	0		307.69	5.6	0
									314.39	849301	0.24		308.15	5.3	0
									315.04	489774	0.14		308.61	3.4	0
									315.54	4.9	0		309.11	5.9	0
									315.95	144525	0.04		309.62	4	0
									316.49	152745	0.04		309.99	157531	0.05
									316.89	5	0		310.47	3.5	0
									318.13	1.6794e+06	0.48		311.07	4.9	0
									318.48	2.7	0		311.52	2.6	0
									319.04	865533	0.25		311.89	4.1	0
									319.64	5.1	0		312.61	322246	0.11
									320.08	395911	0.11		313.04	20858.6	0.01
									320.53	3.5	0		313.48	4.8	0
									321.02	21530.4	0.01		314.06	62829.2	0.02
									321.45	4.3	0		314.55	362259	0.12
									322.01	35880.4	0.01		315.02	267727	0.09
									322.14	4.6	0		315.62	4.7	0
									322.97	4.7	0		316.11	4.7	0
									323.56	6.8	0		316.74	20271.4	0.01
									324.01	4.1	0		317.35	5.2	0
									324.63	7.6	0		318.08	585326	0.19
									325.12	4.7	0		318.65	87257.6	0.03
									325.67	5.3	0		319.12	174929	0.06
									326.06	3.4	0		319.58	4.8	0
									326.49	4.1	0		320.11	4.8	0
									327.13	115004	0.03		320.62	4.4	0
									327.56	3.8	0		320.96	76730.3	0.03
									328.11	3.4	0		321.48	4.5	0
									328.7	5.7	0		321.93	3.7	0
									329.28	5.3	0		322.45	5	0
									329.74	4.3	0		322.97	4.9	0
									330.52	101502	0.03		323.44	5.6	0
									330.86	35689.1	0.01		323.87	3.4	0
									331.42	5.5	0		324.09	9.2	0
									331.93	160286	0.05		324.71	4.5	0
									332.4	3.4	0		325.28	2.9	0
									332.72	19944.6	0.01		325.7	4.6	0
									333.28	4.4	0		326.3	4.6	0
									333.73	4	0		326.91	5.8	0
									334.06	63212.6	0.02		327.35	5.3	0
									334.63	4.3	0		327.94	4.4	0
									334.92	5.2	0		328.53	54288.3	0.02
									335.85	4.9	0		329.19	5.9	0
									336.32	4.1	0		329.76	5.4	0
									336.93	5.3	0		330.25	3.6	0
									337.44	4.9	0		330.73	5012.5	0
									337.92	31280.5	0.01		331.06	432919	0.14
									338.41	2.7	0		331.39	81246.6	0.03
									338.61	5.2	0		332.02	20505.5	0.01
									339.49	4.9	0		332.52	4.3	0
									340.01	19058.5	0.01		333.12	5	0
									340.53	4.3	0		333.69	4.9	0
									341.05	5.6	0		334.25	3.8	0
									341.5	3.7	0		334.98	180804	0.06
									342.02	4.4	0		335.56	5.8	0
									342.55	5.6	0		336.04	4.4	0
									342.94	262589	0.07		336.52	5.6	0
									343.39	4.5	0		337.04	5.8	0
									343.83	3.4	0		337.62	4.7	0
									344.11	47345.4	0.01		338.05	5.1	0
									344.52	3.3	0		338.51	4.2	0
									345.09	5.2	0		339.18	5.3	0
									345.56	5	0		339.7	4.9	0
									346	2.6	0		340.16	4.6	0
									346.33	3.6	0		340.96	152661	0.05
									346.8	3.7	0		341.43	3.6	0
									347.28	5.4	0		341.66	5.8	0
									347.73	5.7	0		342.56	4.1	0
									348.33	5.2	0		343.07	13.7	0
									348.89	4.7	0		343.65	3	0
									349.4	5.1	0		344.21	5.6	0
									350.04	80954.3	0.02		344.78	4.2	0
									350.55	4.9	0		344.99	5.3	0
									351.06	6.3	0		345.8	4.2	0
									351.62	5.3	0		346.32	4.8	0
									352.17	3.8	0		346.72	68797.8	0.02
									352.75	3.8	0		347.32	4.4	0
									353.15	3	0		347.85	5.9	0
									353.71	36306.1	0.01		348.43	5.9	0
									354.26	4.5	0		348.93	4.8	0
									354.81	5.2	0		349.43	4.7	0
									355.31	4.8	0		349.9	3.5	0
									355.73	3.4	0		350.44	4.3	0
									356.25	5.5	0		350.95	4	0
									356.62	12709.4	0		351.48	4.5	0
									357.17	5.6	0		352.06	66004.9	0.02
									357.68	5.8	0		352.75	4.9	0
									358.05	643969	0.18		353.16	3.2	0
									358.47	5.3	0		353.67	8669	0
									359.05	4.9	0		354.2	4.8	0
									359.55	5	0		354.7	3.9	0
									360.26	99127.6	0.03		355.22	4.9	0
									361.08	59614.2	0.02		355.7	4.6	0
									361.64	3.4	0		356.3	5.1	0
									362.03	443598	0.13		356.79	3.6	0
									362.71	5.1	0		357.24	4.2	0
									363.01	35261.5	0.01		357.83	4.2	0
									363.87	44435.5	0.01		358.07	4.5	0
									364.38	3.1	0		359.07	245608	0.08
									364.87	4.1	0		359.79	5	0
									365.32	4	0		360.26	5.2	0
									365.88	83748.4	0.02		360.65	15.6	0
									366.45	4.3	0		361.35	5.3	0
									366.93	3.5	0		361.78	3.6	0
									367.41	5.2	0		362.16	3.7	0
									368	5.8	0		362.72	5.4	0
									368.38	1.8	0		363.06	75128.4	0.02
									368.77	5.5	0		363.62	16.6	0
									369.35	4.2	0		364.16	4.4	0
									369.87	6	0		364.7	4.8	0
									370.35	4.6	0		365.25	4.4	0
									370.94	4.8	0		366.02	152876	0.05
									371.41	4.2	0		366.63	4.6	0
									371.98	4.9	0		366.86	3.9	0
									372.57	212194	0.06		367.77	5	0
									373.19	4.9	0		368.3	4.4	0
									373.75	4.6	0		368.86	5.1	0
									374.25	119880	0.03		369.44	5	0
									374.64	35066.5	0.01		369.91	3.1	0
									375.17	4.3	0		370.2	178728	0.06
									375.61	4.9	0		370.92	114928	0.04
									376.06	5.6	0		371.49	2956	0
									376.6	99120	0.03		372.12	31274	0.01
									377.12	4.2	0		372.59	344108	0.11
									377.73	29685.8	0.01		373.17	5.6	0
									378.07	55740.3	0.02		373.54	34886.7	0.01
									378.76	5.6	0		374.16	5.9	0
									379.22	5.4	0		374.47	9.6	0
									379.72	4.3	0		375.25	4.5	0
									380.13	3.6	0		375.84	3.9	0
									380.63	125280	0.04		376.35	4.6	0
									381.2	5.8	0		376.84	5.1	0
									381.73	4.7	0		377.45	5.4	0
									382.26	5.7	0		377.9	4.8	0
									382.8	5.3	0		378.34	3.7	0
									383.32	4.3	0		378.83	4.5	0
									383.87	6.3	0		379.24	5.2	0
									384.42	4.4	0		379.86	4.8	0
									385	3.5	0		380.42	5.8	0
									385.44	4.4	0		380.94	5.1	0
									386.07	5.9	0		381.21	415452	0.14
									386.64	5.7	0		381.8	5.7	0
									387.19	5.1	0		382.38	5.2	0
									387.51	11441.9	0		382.82	5.4	0
									388.05	4.4	0		383.39	5.8	0
									388.65	74147.8	0.02		383.87	5.3	0
									389.39	3.8	0		384.45	5	0
									390.08	127838	0.04		384.98	98570.9	0.03
									390.64	6	0		385.52	3.6	0
									391.15	5	0		385.98	39739.8	0.01
									391.61	4.2	0		386.7	5.5	0
									392.07	3.5	0		387.18	36553.7	0.01
									392.64	119088	0.03		387.68	3.4	0
									393.23	68939.5	0.02		388.21	4.3	0
									393.9	5.4	0		388.63	3	0
									394.12	4.1	0		388.99	3.5	0
									394.93	4	0		389.53	5.1	0
									395.36	3.6	0		390.03	4.7	0
									395.81	4.2	0		390.46	4.3	0
									396.37	4.7	0		390.98	3.9	0
									396.84	5.1	0		391.48	4.6	0
									397.49	6.6	0		391.96	4.3	0
									397.89	7799	0		392.5	5.6	0
									398.11	109228	0.03		392.82	27378	0.01
									399.2	4.3	0		393.38	5.3	0
									400.06	101342	0.03		393.87	5.2	0
									400.39	1.6	0		394.4	4.8	0
									400.71	5.6	0		394.88	5.4	0
									401.41	6.1	0		395.34	4.9	0
									401.89	3.4	0		395.86	5.2	0
									402.4	4.8	0		396.39	4.3	0
									402.89	58501.2	0.02		396.88	4.6	0
									403.49	3.8	0		397.42	5.8	0
									404.06	4.8	0		397.89	4.7	0
									404.6	4	0		398.18	38542.3	0.01
									404.94	4.4	0		398.9	4.5	0
									405.73	3.6	0		399.38	6.4	0
									406.17	144307	0.04		399.85	2.9	0
									406.85	4.6	0		400.26	6.3	0
									407.26	106518	0.03		400.74	2.7	0
									407.68	4.8	0		401.25	4.3	0
									408.24	5	0		401.82	3.1	0
									408.82	6.3	0		402.38	6.8	0
									409.35	4.8	0		402.84	3.7	0
									410.04	95667.9	0.03		403.38	5.2	0
									410.51	4.6	0		403.8	4.8	0
									410.98	3.8	0		404.33	5.9	0
									411.49	4.3	0		404.79	4.1	0
									412.04	16223.2	0		405.39	4.1	0
									412.65	4.9	0		405.92	4.9	0
									413.19	5.8	0		406.45	4.9	0
									413.61	3.4	0		406.93	4.9	0
									414.08	3.9	0		407.52	5.1	0
									414.51	5.3	0		408.09	4.9	0
									415.39	371685	0.11		408.59	3.8	0
									415.94	3.7	0		409.2	5.3	0
									416.13	6.4	0		409.74	4.1	0
									416.9	2.9	0		410.32	4.7	0
									417.43	59536.2	0.02		410.8	4.7	0
									418.17	231628	0.07		411.35	6.3	0
									418.72	21840.2	0.01		411.95	6.4	0
									419.35	5.8	0		412.5	4.5	0
									420.02	79506.1	0.02		413.05	4.9	0
									420.48	3.7	0		413.5	4.6	0
									420.96	3.5	0		414.04	5	0
									421.53	6.5	0		414.73	81867.3	0.03
									422.08	584069	0.17		415.08	5.1	0
									422.93	52273.7	0.01		415.98	5.5	0
									423.5	4.8	0		416.53	3.9	0
									424.03	35214.5	0.01		416.98	4.5	0
									424.67	5.7	0		417.6	7.3	0
									424.99	31222.2	0.01		418.13	5	0
									425.56	5.4	0		418.64	4.1	0
									426.02	4.6	0		419.11	4.2	0
									426.52	5.6	0		419.83	198642	0.07
									426.93	20538.3	0.01		420.25	73903	0.02
									427.56	6.4	0		420.92	129945	0.04
									428.14	29757.8	0.01		421.44	5.8	0
									428.54	263605	0.08		421.9	4.4	0
									429.18	5.2	0		422.47	4.2	0
									429.59	6.2	0		423.07	145217	0.05
									430.42	798091	0.23		423.62	4.8	0
									431.05	5.9	0		423.98	254093	0.08
									431.39	1.5	0		424.42	2.7	0
									431.74	5	0		424.9	7	0
									432.4	313812	0.09		425.39	3.8	0
									432.71	568255	0.16		425.78	4	0
									433.19	3.7	0		426.39	5.4	0
									433.79	4.5	0		426.78	3.1	0
									434.25	4.4	0		426.99	3.7	0
									434.51	3.8	0		428	98077.8	0.03
									435.29	4.3	0		428.51	396715	0.13
									435.69	37318.5	0.01		429.08	5.1	0
									436.21	5.8	0		429.52	2.9	0
									436.81	163928	0.05		430	4.7	0
									437.14	78535.9	0.02		430.59	713414	0.23
									437.75	4.6	0		431.15	5.8	0
									438.26	526100	0.15		431.68	4.2	0
									438.72	5.6	0		432.14	5.4	0
									439.16	5.5	0		432.55	1.03886e+06	0.34
									440	3.3	0		433.06	6	0
									440.52	21573.5	0.01		433.51	4.5	0
									441.01	3.6	0		434.52	271379	0.09
									441.61	159412	0.05		434.97	4.2	0
									442.29	5.7	0		435.58	5.6	0
									442.8	5.4	0		436.01	3.8	0
									443.26	4.3	0		436.42	191542	0.06
									443.81	5.6	0		436.85	4.1	0
									444.27	4.2	0		437.25	22003.2	0.01
									445.09	27548.6	0.01		437.72	4.1	0
									445.98	235948	0.07		438.17	2.7	0
									446.82	17635.9	0.01		438.64	117719	0.04
									447.4	3.6	0		439.14	16495.6	0.01
									447.88	2.9	0		439.66	5.7	0
									448.45	51007	0.01		440.18	5.8	0
									448.98	3.2	0		440.72	6.2	0
									449.15	4.3	0		441.1	626.3	0
									449.93	4.6	0		441.72	6.4	0
									450.45	4979.9	0		442.25	4.2	0
									451.08	5.3	0		442.92	48390.5	0.02
									451.62	5.1	0		443.57	3.3	0
									452.22	6.2	0		444.06	4.4	0
									452.49	42636.8	0.01		444.35	2.6	0
									453.12	5.1	0		444.83	380798	0.12
									453.54	4	0		445.68	5.7	0
									454.61	854669	0.24		445.99	432187	0.14
									454.89	20.1	0		446.91	84915.5	0.03
									455.52	5.4	0		447.11	152360	0.05
									456.08	4.9	0		448.15	5.1	0
									456.53	3.9	0		448.61	6.1	0
									457.1	5.7	0		449.04	52036.9	0.02
									457.63	5.4	0		449.52	3.7	0
									458.14	3.8	0		450	4909.8	0
									458.6	4.7	0		450.23	5.3	0
									459.14	3.8	0		451.19	5.6	0
									459.57	669630	0.19		451.68	4.3	0
									460.21	5.3	0		452.09	4.3	0
									460.63	3.9	0		452.63	4.4	0
									461.31	5.1	0		452.94	9740.5	0
									461.83	5.7	0		453.54	3.8	0
									462.36	3.9	0		454.16	4.6	0
									462.73	3.7	0		454.63	3.8	0
									463.3	3.7	0		455.05	5.5	0
									463.8	4.7	0		455.59	3.9	0
									464.18	226156	0.06		456.07	4.3	0
									464.74	4.2	0		456.53	4.2	0
									465.09	3.8	0		457	4.1	0
									465.45	112044	0.03		457.5	6	0
									466.02	6	0		457.99	5.6	0
									466.5	5.6	0		458.6	4.2	0
									467.12	5.6	0		458.95	5.7	0
									467.67	5.7	0		459.86	6.2	0
									468.35	4.9	0		460.35	4.3	0
									468.94	4.3	0		460.83	30268.4	0.01
									469.42	4.3	0		461.52	6.2	0
									469.99	5.7	0		462.07	6.2	0
									470.41	4.2	0		462.58	4.9	0
									470.93	5.4	0		463.14	3.8	0
									471.23	29903	0.01		463.68	5.9	0
									471.8	4.3	0		464.46	40176.9	0.01
									472.09	10.3	0		465.11	5.9	0
									472.79	6.5	0		465.6	4	0
									473.36	4.3	0		466.13	4.9	0
									473.74	4.1	0		466.73	6.7	0
									474.22	2.6	0		467.17	3.3	0
									474.73	3.6	0		467.65	5	0
									475	20.4	0		468.21	5.9	0
									475.75	6.7	0		468.68	3.8	0
									476.19	3.3	0		469.24	5.6	0
									476.67	4.4	0		469.81	4.9	0
									477.05	7.8	0		470.43	5.5	0
									477.66	5.4	0		470.84	2.1	0
									478.14	4.5	0		471.62	22.8	0
									478.58	3.9	0		471.68	91259.9	0.03
									479.1	5.4	0		472.59	3.9	0
									479.64	4.8	0		473.12	3.9	0
									480.05	4689	0		473.56	4.7	0
									480.68	5	0		474.03	4.3	0
									481.14	2.9	0		474.55	5.5	0
									481.6	3.8	0		475.33	385161	0.13
									482.19	4.5	0		475.89	4.7	0
									482.68	4.4	0		476.14	4.6	0
									483.3	7.1	0		476.75	3.9	0
									483.79	3.7	0		477.26	4.3	0
									484	14679.4	0		477.99	5.6	0
									485.31	322522	0.09		478.49	2.5	0
									485.93	4.8	0		479.05	104350	0.03
									486.51	210661	0.06		479.29	6.2	0
									487.05	191910	0.05		479.91	6.1	0
									487.77	6.2	0		480.46	6	0
									488.17	1.2	0		480.98	35937.5	0.01
									488.46	219220	0.06		481.41	4	0
									489.13	4.7	0		482.07	6.1	0
									489.68	4.4	0		482.52	3.2	0
									490.23	4.4	0		482.97	30577.8	0.01
									490.6	89928.4	0.03		483.62	57117.6	0.02
									491.3	325798	0.09		484.06	5.4	0
									491.8	4.3	0		484.72	4.9	0
									492.28	5.8	0		485.12	111992	0.04
									492.71	90350.7	0.03		485.85	5.7	0
									493.14	5.3	0		486.28	5.3	0
									493.68	6.1	0		486.89	4.8	0
									494.2	4.5	0		487.34	13468.1	0
									494.52	2.8	0		488.26	38167.8	0.01
									495.09	5.5	0		488.57	113151	0.04
									495.68	5.1	0		489.03	6.3	0
									496.2	5.8	0		489.7	6.3	0
									496.83	4.8	0		490.2	4.8	0
									497.43	6.6	0		490.59	626511	0.21
									497.9	3.4	0		491.28	4.7	0
									498.39	3.5	0		491.86	4.5	0
									498.9	5.4	0		492.21	4.2	0
									499.46	5.9	0		492.68	117679	0.04
									499.95	3.2	0		493.19	72167.8	0.02
									500.4	4.5	0		493.76	5.1	0
									500.95	4.2	0		494.26	5.2	0
									501.61	5	0		494.74	11197.9	0
									501.93	11326.4	0		495.23	340956	0.11
									502.87	5	0		495.72	5.5	0
									503.5	5.1	0		496.36	6.6	0
									504.24	6.1	0		496.69	78454.2	0.03
									504.9	5.7	0		497.12	2.5	0
									505.46	5.7	0		497.4	8	0
									506.15	6993.5	0		498.11	4.1	0
									506.72	4.8	0		498.59	424478	0.14
									507.28	4.8	0		499.29	8.2	0
									507.78	4.4	0		499.97	5.6	0
									508.09	227523	0.06		500.47	3.7	0
									508.45	24656.4	0.01		501.14	5.3	0
									509.01	5.3	0		501.55	2.5	0
									509.37	11188.9	0		502.06	5.5	0
									510.1	3941.1	0		502.45	390668	0.13
									510.78	5.2	0		503	5.9	0
									511.26	5.4	0		503.39	4.5	0
									511.82	6.8	0		503.95	5.7	0
									512.66	268519	0.08		504.59	5.8	0
									513.25	4.9	0		505.15	5.6	0
									513.66	160839	0.05		505.64	4.5	0
									514.36	80760	0.02		506.16	3.7	0
									514.93	4.7	0		506.79	4.8	0
									515.55	6.2	0		507.36	5.9	0
									516.16	5.6	0		507.96	6	0
									516.71	5	0		508.4	2.6	0
									517.16	4	0		508.53	8090.9	0
									517.77	5.4	0		509.75	4.9	0
									518.38	56306.1	0.02		510.25	3.9	0
									519	3.9	0		510.58	177636	0.06
									519.5	5.7	0		511.27	21372.9	0.01
									520.06	4.7	0		512.04	3.5	0
									520.62	5.5	0		512.6	5.6	0
									521.09	5	0		513.45	318688	0.1
									521.66	3.3	0		513.88	5.8	0
									521.94	61440.5	0.02		514.5	4.7	0
									522.63	6.2	0		515.2	365140	0.12
									523.3	115163	0.03		515.98	6.3	0
									523.88	5.2	0		516.57	5.3	0
									524.55	5	0		517.18	5.4	0
									525.03	5	0		517.69	4.6	0
									525.53	5	0		518.33	6.2	0
									526.06	5.7	0		518.89	5.6	0
									526.76	5.5	0		519.36	5	0
									527.28	4.4	0		519.88	5.1	0
									527.82	8.4	0		520.28	23.9	0
									528.38	4.7	0		520.88	5.1	0
									528.81	68594.1	0.02		521.12	13.9	0
									529.57	7	0		521.72	5.4	0
									530.19	4.3	0		522.17	6	0
									530.57	3.3	0		523.03	5.4	0
									531.15	5.5	0		523.59	304436	0.1
									531.65	3.2	0		524.2	6.9	0
									532.13	6.1	0		524.91	5.7	0
									532.7	5.1	0		525.21	36652.1	0.01
									533.32	4.6	0		526.06	171310	0.06
									533.85	4.1	0		526.67	4.4	0
									534.36	6.9	0		527.29	5.3	0
									534.82	3.6	0		527.83	4.8	0
									535.41	4.9	0		528.33	4.9	0
									536.18	2306546	0.66		528.9	4.5	0
									536.48	4.4	0		529.55	5.4	0
									537.11	138875	0.04		530.15	5.4	0
									537.77	3.9	0		530.75	6.4	0
									538.41	593727	0.17		531.33	81677.8	0.03
									538.99	5.3	0		531.9	3.8	0
									539.52	6.2	0		532.32	113114	0.04
									540.27	189095	0.05		533.03	93591.2	0.03
									540.8	5	0		533.59	3.1	0
									541.32	78	0		534.13	5.5	0
									542	22952.3	0.01		534.74	5.6	0
									542.58	5.4	0		535.23	4.1	0
									543.19	5.7	0		535.72	6.2	0
									543.69	5.3	0		536.11	259950	0.09
									544.24	6	0		536.86	3.9	0
									544.86	5.4	0		537.31	503318	0.17
									545.4	4.5	0		537.86	5.2	0
									545.91	5.3	0		538.32	3.8	0
									546.51	113126	0.03		538.86	5.1	0
									547.14	5.2	0		539.39	6.1	0
									547.66	6.4	0		539.87	11.2	0
									548.28	5.3	0		540.41	3.6	0
									548.79	13303.4	0		540.87	4.4	0
									549.39	4.3	0		541.37	5.8	0
									549.96	5.7	0		542.06	7.4	0
									550.49	56650.1	0.02		542.89	88531.2	0.03
									551.04	4.4	0		543.51	6.4	0
									551.65	6.1	0		544.11	172580	0.06
									552.2	4.2	0		544.74	5.6	0
									552.52	68825	0.02		545.2	3.5	0
									553.08	5.6	0		545.66	3.6	0
									553.59	5	0		546.1	5.5	0
									553.95	66930.3	0.02		546.65	634914	0.21
									554.53	5.2	0		547.11	342069	0.11
									555.17	5.7	0		548.07	106766	0.04
									555.78	184754	0.05		548.56	329400	0.11
									556.53	22807.3	0.01		549.33	58573	0.02
									557.17	3.6	0		549.91	14.9	0
									557.64	5.3	0		550.54	5.1	0
									558.24	265818	0.08		550.81	5.2	0
									558.88	5.6	0		551.51	4.7	0
									559.42	5.1	0		552.17	2731	0
									559.89	3.4	0		552.79	4.6	0
									560.53	127515	0.04		553.47	5.9	0
									561.01	3	0		554.05	4.3	0
									561.49	3.5	0		554.43	24504.6	0.01
									562.11	5.4	0		555.02	4.1	0
									562.59	59875.7	0.02		555.5	4.4	0
									563.11	4.2	0		555.98	4.6	0
									563.62	4.3	0		556.63	5.7	0
									564.38	122674	0.03		557.01	19938.4	0.01
									565.18	7.2	0		557.57	62299.7	0.02
									565.72	6	0		558.08	4.2	0
									566.41	11.2	0		558.54	257236	0.08
									567	4.9	0		559.1	209309	0.07
									567.32	74141.6	0.02		559.64	35428	0.01
									567.96	4.4	0		560.15	4.4	0
									568.4	3.8	0		560.84	4.9	0
									569.01	5.5	0		561.34	4.1	0
									569.53	5.9	0		561.82	5.9	0
									570.02	7431.7	0		562.55	94584	0.03
									570.72	6	0		563.13	4.5	0
									571.37	5.7	0		563.58	5.1	0
									571.97	5209.4	0		564.15	6.3	0
									572.27	56831.3	0.02		564.77	6.8	0
									572.69	661227	0.19		565.13	21339.3	0.01
									573.33	5.4	0		565.76	5.7	0
									573.82	5.9	0		566.42	7.1	0
									574.43	141444	0.04		567.19	8322.2	0
									575.06	79021.9	0.02		567.87	6.8	0
									575.57	4	0		568.38	4.7	0
									576.25	26473.5	0.01		568.82	91729.3	0.03
									576.99	5.8	0		569.54	299660	0.1
									577.52	4.9	0		570.15	4.6	0
									578.03	4	0		570.54	2	0
									578.3	417.1	0		571.15	5.8	0
									578.98	5.9	0		571.61	5.2	0
									579.49	5.7	0		572.25	5.4	0
									580.01	5	0		572.49	4.5	0
									580.55	5	0		573.11	171216	0.06
									581.1	5.5	0		573.33	6.5	0
									581.62	4.2	0		574.37	5.1	0
									582.08	3.7	0		574.93	4.4	0
									582.57	5.8	0		575.5	4.7	0
									583.13	188680	0.05		576.25	36812.6	0.01
									583.74	5	0		576.91	358395	0.12
									584.32	74094.6	0.02		577.39	188926	0.06
									584.87	6.2	0		578.05	4.4	0
									585.39	4.3	0		578.71	6.3	0
									585.9	4.5	0		579.17	5.6	0
									586.31	119426	0.03		579.83	132123	0.04
									586.89	4.8	0		580.59	130866	0.04
									587.36	4.9	0		581.19	3.5	0
									587.89	11240.4	0		581.69	5.2	0
									588.52	5.5	0		582.31	5.5	0
									589.1	69288.6	0.02		582.87	5.8	0
									589.71	5.1	0		583.23	6.4	0
									590.23	4.6	0		584.05	5.4	0
									590.85	6.7	0		584.48	7701.4	0
									591.41	5.9	0		585.03	4	0
									592.16	254565	0.07		585.61	5.3	0
									592.48	66652.8	0.02		586.14	5.4	0
									593.22	6.1	0		586.66	3.4	0
									593.69	4.4	0		587.18	5.1	0
									594.18	3.9	0		587.76	5.7	0
									594.61	4.7	0		588.52	30854.3	0.01
									595.07	3.2	0		589.34	20435.9	0.01
									595.65	5.4	0		590.01	5.9	0
									596.08	37201.2	0.01		590.55	6.1	0
									596.69	131428	0.04		591.42	146960	0.05
									597.12	3.9	0		592.02	6	0
									597.24	3.8	0		592.56	4.4	0
									598.14	4.5	0		593.13	4.8	0
									598.76	6.5	0		593.68	5	0
									599.36	5.7	0		594.24	5.6	0
									600	6.7	0		594.92	123297	0.04
									600.52	3.9	0		595.54	6.4	0
									601.01	4.7	0		596.06	4.7	0
									601.56	5.2	0		596.64	5.7	0
									602.41	178521	0.05		597.2	5.6	0
									603.05	5.4	0		597.91	6.2	0
									603.69	5.8	0		598.5	5.1	0
									604.33	272526	0.08		599.2	71466.6	0.02
									605.04	5.5	0		599.78	4.1	0
									605.54	5.5	0		600.27	5.2	0
									606.04	79880.3	0.02		600.71	2.9	0
									606.49	56750	0.02		601.15	18731.9	0.01
									607.04	5.1	0		601.82	5.1	0
									607.64	5.1	0		602.39	4.9	0
									608.16	5.6	0		602.95	5.5	0
									608.76	5.4	0		603.5	21152	0.01
									609.33	7.1	0		604.27	158485	0.05
									609.86	5	0		604.79	5.4	0
									610.25	15.6	0		605.38	5.4	0
									610.91	4.5	0		605.85	4.8	0
									611.67	288639	0.08		606.28	46650.3	0.02
									612.24	4.9	0		606.96	5.6	0
									612.61	32039.2	0.01		607.51	4.4	0
									613.24	5.8	0		608	6.1	0
									613.89	6.2	0		608.42	213281	0.07
									614.23	25798.7	0.01		609.08	5.7	0
									614.79	3.7	0		609.65	6.4	0
									615.28	4.9	0		610.36	48112.7	0.02
									615.79	4.4	0		610.89	5.4	0
									616.31	4.9	0		611.3	13.2	0
									616.9	4.3	0		611.87	8.3	0
									617.47	5.5	0		612.48	4.6	0
									618.14	5.7	0		613.05	5.8	0
									618.65	5.5	0		613.7	6.1	0
									619.26	5.8	0		614.27	4.6	0
									619.87	6.2	0		614.63	3.9	0
									620.37	4.1	0		614.95	94433.9	0.03
									620.9	5.3	0		615.48	5.4	0
									621.41	4.1	0		616.03	5.1	0
									621.92	6.1	0		616.55	5.2	0
									622.46	4.5	0		616.91	194769	0.06
									622.99	6.2	0		617.47	4.6	0
									623.65	6	0		618.17	12.2	0
									624.21	5.8	0		618.9	13070.4	0
									624.77	6.4	0		619.54	5.6	0
									625.26	116214	0.03		620.08	5.9	0
									625.83	4.7	0		620.58	205537	0.07
									626.52	68689.7	0.02		621.29	4.6	0
									627.01	3.2	0		621.78	4.9	0
									627.55	6.6	0		622.46	6.8	0
									628.24	266390	0.08		623.08	76763.1	0.03
									628.9	6.5	0		623.79	5.7	0
									629.54	5.3	0		624.34	5.5	0
									630.12	5.8	0		624.86	4.2	0
									630.81	69135.8	0.02		625.35	5	0
									631.38	3.4	0		625.9	5.9	0
									631.9	4.9	0		626.39	4.1	0
									632.59	88378	0.03		626.84	4.1	0
									633.28	4.8	0		627.4	6	0
									633.78	5.5	0		627.98	4.3	0
									634.31	3.9	0		628.28	116659	0.04
									634.77	4.3	0		628.93	4.6	0
									635.27	4.4	0		629.5	4.7	0
									635.78	4.4	0		630.04	5.3	0
									636.42	5.8	0		630.56	5.6	0
									636.96	5274.9	0		631.14	5.4	0
									637.65	5.5	0		631.77	5.2	0
									638.12	5.1	0		632.52	52247.6	0.02
									638.67	4.5	0		632.94	3.5	0
									639.34	6.1	0		633.6	6.3	0
									639.98	6.2	0		634.36	6.3	0
									640.51	5.1	0		634.62	100255	0.03
									641.15	5.6	0		635.11	12.5	0
									641.66	6.4	0		635.9	5.6	0
									642.25	16.8	0		636.42	156017	0.05
									642.72	3.2	0		637.14	5.6	0
									643.17	4.4	0		637.73	5.7	0
									643.58	69449.9	0.02		638.39	5.3	0
									644.24	83553.5	0.02		638.99	5.5	0
									644.92	4.6	0		639.63	5.8	0
									645.29	369904	0.11		640.22	5.5	0
									645.92	5.3	0		640.8	59456.7	0.02
									646.21	7.1	0		641.4	4	0
									647.24	4.7	0		641.88	5	0
									647.8	3.8	0		642.4	6.4	0
									648.19	4.5	0		643.06	44.3	0
									648.78	6	0		643.7	4	0
									649.17	4.6	0		644.21	6	0
									649.48	230489	0.07		644.74	3.8	0
									650.07	3.8	0		645.31	25.7	0
									650.29	4.8	0		646.01	5.3	0
									651.28	5.7	0		646.53	4.1	0
									651.94	5.9	0		647.01	4.5	0
									652.44	5	0		647.47	3.9	0
									653.13	7	0		648.05	4.5	0
									653.72	5	0		648.47	3.4	0
									654.31	7.1	0		648.99	5.2	0
									654.86	5.2	0		649.5	4.3	0
									655.48	6.3	0		649.95	4.4	0
									656.11	5.7	0		650.63	5.6	0
									656.79	5.6	0		651.24	5.4	0
									657.47	5.3	0		651.68	13689	0
									658.04	4.3	0		652.19	3.7	0
									658.41	117052	0.03		652.74	5.6	0
									658.92	4.6	0		653.2	110069	0.04
									659.45	4.7	0		653.94	7	0
									660.12	5.7	0		654.44	4.3	0
									660.53	3.4	0		655.04	5.2	0
									661.25	83	0		655.37	99760.4	0.03
									661.83	4.1	0		656.02	5.9	0
									662.42	6.7	0		656.51	9419.7	0
									663.2	13265.7	0		657.16	6	0
									663.77	5.3	0		657.63	5	0
									664.32	5.9	0		658.31	5.9	0
									664.97	5.9	0		658.86	5.1	0
									665.75	222200	0.06		659.43	5.1	0
									666.24	100371	0.03		659.94	5.3	0
									666.83	4.1	0		660.3	111800	0.04
									667.39	4.9	0		660.97	5.6	0
									667.99	5.8	0		661.68	7.1	0
									668.47	5.3	0		662.28	6	0
									669	4.9	0		663.02	6.7	0
									669.61	5.3	0		663.51	3.8	0
									670.11	4.8	0		664.12	5.5	0
									670.69	4.5	0		664.6	11216.9	0
									671.37	6.8	0		665.28	5.9	0
									671.84	4	0		665.74	48206.7	0.02
									672.38	5.2	0		666.58	32216.4	0.01
									672.94	4.7	0		667.1	1151.7	0
									673.55	5	0		667.64	6.5	0
									674.14	6371.8	0		668.51	368094	0.12
									674.92	7	0		668.96	4.2	0
									675.49	33903.8	0.01		669.47	4.4	0
									676.07	4.1	0		670.07	5	0
									676.52	3.5	0		670.65	5.5	0
									677.04	4.7	0		671.12	93446.5	0.03
									677.58	7.3	0		671.75	5.4	0
									678.19	4.6	0		672.4	27841.9	0.01
									678.68	5.1	0		672.95	3.5	0
									679.29	4.7	0		673.22	46949.8	0.02
									679.9	4.8	0		673.78	5.6	0
									680.49	6.3	0		674.33	5.2	0
									681.18	6.7	0		674.97	6.7	0
									681.78	5	0		675.6	5.7	0
									682.36	3.9	0		676.1	4.9	0
									682.84	5.6	0		676.8	6.8	0
									683.34	4.2	0		677.24	130064	0.04
									683.9	5.1	0		677.8	4.7	0
									684.56	5.1	0		678.3	5.6	0
									685.06	5.3	0		678.85	83084.4	0.03
									685.64	6.7	0		679.47	38.2	0
									686.33	6.4	0		680.05	5	0
									686.91	4.6	0		680.35	15595.6	0.01
									687.45	5	0		680.91	4.5	0
									687.91	3.9	0		681.53	6.5	0
									688.62	5	0		682.11	5.7	0
									689.2	4.8	0		682.76	5.2	0
									689.85	6	0		683.17	1.8	0
									690.19	5494.3	0		683.28	5.5	0
									690.75	4	0		684.03	5.3	0
									691.48	203912	0.06		684.92	5.7	0
									692.09	4.7	0		685.69	294755	0.1
									692.58	4.4	0		686.28	2.9	0
									693.17	6.2	0		686.77	5.8	0
									693.82	6.3	0		687.37	58501.1	0.02
									694.26	3.9	0		688	4.1	0
									694.74	4.2	0		688.43	4.7	0
									695.3	4.6	0		689.14	6.4	0
									695.96	6.5	0		689.8	6.5	0
									696.53	3.8	0		690.2	23.2	0
									697.08	7.7	0		690.87	5	0
									697.64	5.3	0		691.52	7.1	0
									698.22	5.2	0		692.04	4.1	0
									698.75	6.6	0		692.66	9.4	0
									699.35	5.2	0		693.17	6	0
									699.65	4.5	0		693.74	5	0
									700.65	3.6	0		694.35	6	0
									701.13	5.1	0		694.94	4	0
									701.66	5.7	0		695.47	4.3	0
									702.35	245523	0.07		695.99	5.3	0
									702.99	5.7	0		696.61	209210	0.07
									703.57	5.1	0		697.21	6.9	0
									704.22	5.5	0		697.76	4.4	0
									704.79	6.3	0		698.33	4.7	0
									705.53	5.2	0		699.15	134055	0.04
									706.17	33567.1	0.01		699.69	6.2	0
									706.79	6.5	0		700.39	7.4	0
									707.37	5	0		701.29	192668	0.06
									707.93	4.6	0		701.39	5.3	0
									708.33	76831.8	0.02		702.43	5.6	0
									709.08	5.1	0		702.89	13329.2	0
									709.66	6.2	0		703.24	37739.6	0.01
									709.98	19092.6	0.01		703.68	34881.9	0.01
									710.58	3.6	0		704.22	5.6	0
									710.93	55930.9	0.02		704.98	6.5	0
									711.5	6.1	0		705.42	3.9	0
									712.06	5.5	0		705.94	5.7	0
									712.53	4.6	0		706.24	43509.4	0.01
									713.12	5.9	0		706.89	4.4	0
									713.69	5.9	0		707.36	262410	0.09
									714.21	209309	0.06		708.05	7.6	0
									714.92	6.2	0		708.7	443891	0.15
									715.54	5.8	0		709.43	23.6	0
									716.15	5.2	0		710.04	4	0
									716.81	7.1	0		710.42	4	0
									717.37	4.9	0		710.96	5.6	0
									717.9	6.2	0		711.48	4.4	0
									718.49	5.2	0		711.89	5.2	0
									718.98	4.9	0		712.75	5	0
									719.52	5.9	0		713.26	4.9	0
									719.94	3.1	0		713.85	6	0
									720.37	5.3	0		714.38	4.7	0
									721.18	7.9	0		714.86	5.5	0
									721.8	4.9	0		715.25	79548.5	0.03
									722.47	19.3	0		715.94	6.3	0
									722.94	61578.5	0.02		716.49	4.8	0
									723.55	5.5	0		717.28	6.6	0
									723.87	183670	0.05		717.91	5.9	0
									724.5	22012.2	0.01		718.35	38215.2	0.01
									725.26	5.7	0		718.97	4.4	0
									725.78	4.3	0		719.38	6.6	0
									726.4	66175.1	0.02		720.17	5.9	0
									727.08	176045	0.05		720.81	5.6	0
									727.59	4.7	0		721.3	4.4	0
									727.99	5.8	0		722.15	77283.3	0.03
									728.83	6.2	0		722.83	6.1	0
									729.44	6.7	0		723.53	6.8	0
									730.02	5	0		723.9	81050.3	0.03
									730.81	6.8	0		724.62	80085	0.03
									731.11	6.3	0		725.05	21.6	0
									731.84	3.9	0		725.66	162473	0.05
									732.63	189192	0.05		726.21	5418.1	0
									733.25	65430.3	0.02		726.72	5	0
									733.84	5	0		727.11	67202.3	0.02
									734.46	6.4	0		727.68	350297	0.11
									735.03	6.4	0		728.23	5.4	0
									735.38	50.8	0		728.97	110637	0.04
									736.03	6.8	0		729.57	6.2	0
									736.59	5.9	0		730.19	4.6	0
									737.25	6.4	0		730.5	134799	0.04
									737.89	4.9	0		731.22	160318	0.05
									738.46	5	0		731.89	5.7	0
									738.95	4.6	0		732.4	4.8	0
									739.62	6	0		732.9	4.9	0
									740.13	171405	0.05		733.46	80394.3	0.03
									740.89	4.9	0		734.11	5.5	0
									741.41	4.9	0		734.73	4.2	0
									742.03	6.1	0		735.05	54959.8	0.02
									742.64	72498.9	0.02		735.66	6.2	0
									743.33	342519	0.1		736.19	6	0
									743.9	6.4	0		736.79	5	0
									744.44	95619.9	0.03		737.49	6.7	0
									745.09	4	0		737.93	4.3	0
									745.33	5.4	0		738.47	5.4	0
									746.25	5.4	0		739.04	7.5	0
									746.94	4.5	0		739.63	5	0
									747.56	6.7	0		740.21	5.5	0
									748.16	6.2	0		740.77	4.9	0
									748.64	76016.3	0.02		741.32	125598	0.04
									749.18	5.2	0		741.9	4.3	0
									749.79	4.6	0		742.48	6.3	0
									750.4	6.8	0		743.03	4.3	0
									750.9	5.8	0		743.57	6.1	0
									751.46	5.2	0		744.17	6.4	0
									752.14	26693.5	0.01		745.39	146477	0.05
									752.78	5.1	0		745.82	171.4	0
									753.41	5.4	0		746.35	4.9	0
									753.93	5.1	0		746.87	6.6	0
									754.49	89303.3	0.03		747.41	210142	0.07
									755.21	6	0		748.01	6.3	0
									755.74	4.9	0		748.82	238826	0.08
									756.4	137136	0.04		749.33	3.9	0
									757.22	46216.9	0.01		749.66	336666	0.11
									758.24	657242	0.19		750	6.5	0
									758.46	5.1	0		751.34	348501	0.11
									759.26	70187.9	0.02		751.56	4.4	0
									760	6	0		752.24	234044	0.08
									760.5	5.5	0		752.78	198276	0.07
									761.04	15.1	0		753.68	31501.8	0.01
									761.69	5.7	0		754.18	4.4	0
									762.28	271398	0.08		754.78	6.5	0
									762.54	4.6	0		755.26	71597.9	0.02
									763.42	3.7	0		756.25	6	0
									764.07	6.3	0		756.85	5.1	0
									764.56	4.1	0		757.28	2.7	0
									765.23	6.2	0		757.47	6.1	0
									765.72	3.4	0		758.47	6.9	0
									766.24	177340	0.05		759.03	4.1	0
									766.8	6	0		759.28	70090.9	0.02
									767.35	4.1	0		760.22	3	0
									767.84	5.3	0		760.84	7.4	0
									768.28	143584	0.04		761.32	60268.8	0.02
									768.8	4.2	0		762.29	25020.9	0.01
									769.39	4.3	0		763.18	152400	0.05
									769.86	5.3	0		763.71	3.9	0
									770.36	215230	0.06		764.26	5.7	0
									771.04	3.7	0		764.81	5.9	0
									771.47	328647	0.09		765.34	426056	0.14
									772.42	121173968	34.55		765.91	6.1	0
									773.3	19449552	5.55		766.26	5	0
									773.79	3.06611e+06	0.87		767.29	6.5	0
									774.29	14308792	4.08		767.89	5.6	0
									774.77	685842	0.2		768.46	4.7	0
									775.31	3.75562e+06	1.07		769.04	6.4	0
									775.91	1296384	0.37		769.67	5.4	0
									776.61	181646	0.05		770.02	29885.5	0.01
									777.41	69588.8	0.02		770.71	6.4	0
									778.13	6.4	0		771.4	31004.3	0.01
									778.43	5.8	0		772.17	110914	0.04
									779.4	6.9	0		772.47	216585	0.07
									780.07	179380	0.05		772.6	67796	0.02
									780.67	5.5	0		773.32	138396	0.05
									781.22	6.1	0		773.73	5.6	0
									781.86	7.3	0		774.77	6.1	0
									782.38	314192	0.09		775.27	243818	0.08
									783.16	6.3	0		775.84	5.5	0
									783.77	5.7	0		776.27	306540	0.1
									784.07	91100.7	0.03		777.48	1.16565e+06	0.38
									785.06	6	0		778.4	202422	0.07
									785.5	70812.8	0.02		779.09	7.5	0
									786.28	1.04595e+06	0.3		779.47	60372.3	0.02
									786.59	5	0		779.9	2.5	0
									787.3	60144.6	0.02		780.08	5.5	0
									788.28	1.48344e+06	0.42		781.27	66836.3	0.02
									788.75	63012.1	0.02		781.91	6.6	0
									789.26	6.4	0		782.56	6	0
									790.3	29175710	8.32		783.34	647175	0.21
									791.19	7491153	2.14		784.59	364874	0.12
									792.22	8902020	2.54		785.47	66354.7	0.02
									792.74	1.50889e+06	0.43		786	2.4	0
									793.44	1674084	0.48		786.11	5.1	0
									794.38	232110	0.07		787.24	76368	0.03
									794.87	178249	0.05		787.88	7.5	0
									795.55	7	0		788.35	98089.4	0.03
									796.13	6.8	0		789.04	3.7	0
									796.4	27.8	0		790.03	6.37535e+06	2.09
									796.96	3	0		790.4	155666144	51.08
									797.56	7	0		790.97	2.49726e+06	0.82
									798.15	6.6	0		791.43	112881680	37.04
									798.84	5.3	0		792.35	25881136	8.49
									799.5	36473.7	0.01		793	3.29411e+06	1.08
									800.44	4.17961e+06	1.19		793.41	7.36828e+06	2.42
									801.05	589541	0.17		793.89	583034	0.19
									801.45	557048	0.16		794.28	257847	0.08
									802.37	691187	0.2		795.13	893397	0.29
									802.85	347543	0.1		795.44	14.1	0
									803.18	46.7	0		796.04	35803.5	0.01
									804.39	313288	0.09		796.63	4.6	0
									804.91	5.2	0		797.25	6.2	0
									805.42	116772	0.03		797.83	169807	0.06
									806.4	322712	0.09		798.56	6.7	0
									807.43	62988.2	0.02		799.23	6.5	0
									808.07	6.1	0		800.29	1.54823e+06	0.51
									808.42	9094.4	0		801.32	2.3894e+06	0.78
									809.09	5.2	0		801.75	228740	0.08
									809.35	6	0		801.98	9.8	0
									810.28	768843	0.22		802.99	5.6	0
									810.86	117926	0.03		803.33	164001	0.05
									811.59	3.8	0		804.3	2.50129e+06	0.82
									812.07	5.7	0		805.31	5.65379e+06	1.86
									812.52	119633	0.03		805.84	552397	0.18
									813.12	4.3	0		806.45	660593	0.22
									813.68	4.6	0		806.97	157311	0.05
									814.26	40312.3	0.01		807.48	98132.4	0.03
									814.93	6	0		808.43	2.41612e+06	0.79
									815.42	35990.6	0.01		809.33	5597675	1.84
									815.94	63	0		809.7	114168	0.04
									816.54	7.8	0		809.86	11726.2	0
									817.16	4.2	0		810.45	66664.3	0.02
									818.42	4.29921e+06	1.23		811.08	751459	0.25
									818.76	515138	0.15		811.45	360044	0.12
									819.55	1950267	0.56		811.95	99423.9	0.03
									820.43	822865	0.23		812.29	3333.8	0
									820.71	38802.8	0.01		813.01	5.4	0
									821.18	87208.1	0.02		813.7	5.9	0
									822.08	792900	0.23		814.32	4.8	0
									822.31	6603.5	0		815.22	97285.2	0.03
									823.34	328335	0.09		816.15	135.7	0
									823.96	242223	0.07		816.82	6.2	0
									825	7.4	0		817.44	97149.9	0.03
									825.53	5.3	0		818.39	800162	0.26
									826.16	108849	0.03		818.5	3.5	0
									826.48	5.8	0		819.56	1252180	0.41
									827.56	6.1	0		820	77961.1	0.03
									828.02	283916	0.08		820.37	115918	0.04
									828.54	4.6	0		821.54	209498	0.07
									829.29	6.9	0		822.09	5.8	0
									829.61	48945.3	0.01		822.48	30711.6	0.01
									830.28	410904	0.12		823.07	3.4	0
									830.97	6	0		823.27	10896	0
									831.6	6.4	0		824.2	7.4	0
									831.98	71.4	0		824.92	6.4	0
									832.6	276009	0.08		825.35	249266	0.08
									833.33	6.9	0		826.16	18120.1	0.01
									833.81	17418	0		826.72	5.5	0
									834.35	107671	0.03		827.37	157451	0.05
									834.84	16.5	0		828.13	650650	0.21
									835.68	4.6	0		828.47	10152.1	0
									836.27	124176	0.04		828.99	186615	0.06
									836.95	5.6	0		829.52	252155	0.08
									837.55	3.9	0		830.38	14057.2	0
									838.18	7.5	0		830.8	3.8	0
									838.6	298166	0.09		831.25	35269.2	0.01
									839.15	4.4	0		832.18	99568.4	0.03
									839.65	4.7	0		832.49	63039.4	0.02
									840.16	5.6	0		833.27	273962	0.09
									840.53	35545.9	0.01		833.69	451040	0.15
									841.52	813614	0.23		834.44	79007.5	0.03
									842.1	6	0		835.19	8285	0
									842.69	5.7	0		835.88	5.8	0
									843.26	6	0		836.36	470146	0.15
									844.07	700902	0.2		836.81	7514.8	0
									844.8	6.4	0		837.46	641653	0.21
									845.37	4.9	0		838.24	170500	0.06
									845.96	5	0		838.58	105868	0.03
									846.53	1038.1	0		839.86	24308	0.01
									847.19	141298	0.04		840.72	7.2	0
									847.93	6	0		841.55	82024.8	0.03
									848.29	35433.4	0.01		842.23	4.3	0
									849.05	6.4	0		843.24	591027	0.19
									849.75	7	0		843.65	2605.3	0
									850.36	5.9	0		844.39	8.1	0
									851.01	5.9	0		844.95	6	0
									851.69	4.9	0		845.42	73844.1	0.02
									852.29	4	0		846	5.1	0
									852.54	6	0		846.55	4.1	0
									853.5	6.1	0		847.26	560538	0.18
									854.08	5.6	0		847.94	4.7	0
									854.74	5.5	0		848.89	102664	0.03
									855.24	4.6	0		849.59	530887	0.17
									855.99	6.4	0		849.78	101643	0.03
									856.45	57123.7	0.02		850.75	262740	0.09
									856.84	174792	0.05		851.33	5.2	0
									857.67	6.4	0		851.96	6.3	0
									858.29	7.2	0		852.82	144691	0.05
									858.93	7.5	0		853.4	3.8	0
									859.52	6.7	0		854.17	118887	0.04
									860.13	5.5	0		854.9	7.5	0
									860.99	30330.2	0.01		855.37	99684.8	0.03
									861.6	5.1	0		856.01	6.8	0
									861.97	22930.3	0.01		856.48	151132	0.05
									862.63	5.7	0		857.23	328019	0.11
									863.12	3.1	0		857.83	350954	0.12
									863.47	54357.7	0.02		858.56	5.5	0
									864.01	227048	0.06		859.26	7.8	0
									864.52	45127.8	0.01		859.97	7.4	0
									865.08	3.7	0		860.64	5.6	0
									865.28	3.7	0		861.26	5.9	0
									866.16	5.4	0		861.94	6.2	0
									866.77	61076	0.02		862.55	5.3	0
									867.33	4.3	0		863.31	6.4	0
									867.94	342995	0.1		864.09	6.7	0
									868.55	4.4	0		864.64	5.9	0
									869.1	4.4	0		865.6	174742	0.06
									869.6	5.9	0		866.15	6	0
									870.27	6.4	0		866.88	6.5	0
									870.99	6.5	0		867.5	5.7	0
									871.52	4.9	0		868.07	5.3	0
									872.03	4.8	0		868.62	4	0
									872.75	26	0		869.2	4.9	0
									873.43	5.5	0		869.76	5.9	0
									874.24	29581.4	0.01		870.29	6.5	0
									875.49	9458550	2.7		871.25	6.2	0
									876.43	7.35405e+06	2.1		871.73	87166.2	0.03
									876.86	804908	0.23		872.36	4.5	0
									877.29	846091	0.24		872.6	5.7	0
									878.21	721412	0.21		873.3	5093.6	0
									878.82	300697	0.09		873.94	8098.3	0
									879.39	3.7	0		874.67	5.4	0
									879.65	6.9	0		875.26	69620.6	0.02
									880.62	15694.5	0		876.01	4	0
									881.21	5.1	0		876.3	91174.1	0.03
									881.72	5.2	0		877.29	68130	0.02
									882.36	97062.7	0.03		878.19	5.3	0
									882.78	25221	0.01		878.9	5.1	0
									883.39	6	0		879.27	91487.9	0.03
									884.04	5.2	0		879.82	5.6	0
									884.48	5.1	0		880.42	6.4	0
									885.14	4	0		881.06	5	0
									885.67	5.7	0		881.76	6.4	0
									885.95	10.7	0		882.42	8.1	0
									887.46	66598.7	0.02		882.94	3.7	0
									888.14	6.7	0		883.4	20360.3	0.01
									888.71	5.5	0		884.19	40509.4	0.01
									889.37	6.9	0		884.83	6.9	0
									890.02	5.1	0		885.39	6739.3	0
									890.63	6.7	0		885.75	61358.3	0.02
									891.21	5.5	0		886.46	6.7	0
									891.93	5.5	0		886.99	5.2	0
									892.62	132456	0.04		887.55	262288	0.09
									893.18	14980.5	0		887.94	421060	0.14
									893.65	4.4	0		888.56	5.3	0
									894.59	126701	0.04		889.14	5.8	0
									895.32	5.8	0		889.77	4.6	0
									896.07	5.9	0		890.41	5.3	0
									896.7	5.8	0		890.89	225296	0.07
									897.12	37445.3	0.01		891.2	6.1	0
									897.74	4.9	0		892.1	5.5	0
									898.5	84472.1	0.02		892.64	4.6	0
									899.2	6.2	0		893.53	7993551	2.62
									899.71	5.6	0		894.23	1450419	0.48
									900.33	4.4	0		894.68	362886	0.12
									900.81	4.5	0		895.43	495362	0.16
									901.37	4.8	0		895.57	4.8	0
									902.01	6.3	0		896.78	555684	0.18
									902.71	6.4	0		897.36	415291	0.14
									903.14	5949.7	0		897.89	370582	0.12
									903.81	4.7	0		898.69	4.7	0
									904.53	338521	0.1		899.35	6.8	0
									905.31	5.9	0		899.88	4.6	0
									905.81	3.6	0		900.48	5.7	0
									906.5	7.1	0		901.1	4.6	0
									907.13	6	0		901.63	6.8	0
									907.79	5.4	0		902.32	6	0
									908.54	142820	0.04		903.19	91318.5	0.03
									909.23	4.6	0		903.57	479707	0.16
									909.56	97535.8	0.03		904.45	96828.1	0.03
									910.25	5.4	0		904.95	412942	0.14
									910.87	5	0		905.26	4.2	0
									911.52	6.4	0		906.16	4.7	0
									912.24	5	0		906.4	5	0
									912.84	5.5	0		907.15	20.8	0
									913.54	5.4	0		907.79	70779.9	0.02
									914.18	5.7	0		908.36	75646.2	0.02
									914.83	4.9	0		909	4.9	0
									915.53	6	0		909.33	25773	0.01
									916.05	4.3	0		910.07	6.4	0
									916.52	47497.1	0.01		910.71	6.1	0
									917.21	4.9	0		911.46	5.5	0
									917.76	5.7	0		912.38	27186.9	0.01
									918.33	5.9	0		912.95	4.7	0
									918.95	5.6	0		913.31	76132.3	0.02
									919.52	4.6	0		914	6.3	0
									920.18	225158	0.06		914.57	5.6	0
									920.72	187766	0.05		915.17	5.2	0
									921.45	6.9	0		915.59	3.9	0
									922.08	90807.1	0.03		915.92	79109.3	0.03
									922.43	51928.8	0.01		916.77	6.9	0
									923.16	5.6	0		917.38	7	0
									923.54	5961.4	0		918.09	546487	0.18
									924.17	7.2	0		918.9	6.7	0
									924.89	5.8	0		919.28	215593	0.07
									925.54	5	0		919.77	4.4	0
									926.03	2.9	0		920.3	5.2	0
									926.19	5.2	0		921.03	6.1	0
									927.3	5.7	0		921.83	86.3	0
									927.94	6	0		922.33	5.9	0
									928.63	6.3	0		922.59	4.9	0
									929.21	6.8	0		923.63	300497	0.1
									929.74	6	0		924.41	69541.4	0.02
									930.39	5.2	0		925	4.9	0
									931	4.1	0		925.63	5.9	0
									931.5	3.7	0		926.25	5.9	0
									931.89	7.3	0		926.82	5.4	0
									932.99	5.6	0		927.44	89991.9	0.03
									933.57	5.1	0		928.36	490428	0.16
									934.12	6.6	0		929.3	1.47072e+06	0.48
									934.51	26202.6	0.01		929.99	7.1	0
									935.13	166688	0.05		930.57	4.1	0
									935.7	5.2	0		931.16	7.8	0
									936.27	5	0		931.83	6.2	0
									936.91	6.1	0		932.42	4.9	0
									937.56	4.8	0		933	5.8	0
									938.23	5.6	0		933.62	5.7	0
									938.79	3.3	0		934.52	123076	0.04
									939.03	5.5	0		935.02	2.8	0
									940.03	4.9	0		935.22	5.7	0
									940.38	5.8	0		936.39	7	0
									941.45	6.2	0		937.34	126799	0.04
									942.12	5.8	0		937.9	544966	0.18
									942.64	5.6	0		938.69	5.3	0
									943.25	6.5	0		939.63	354763	0.12
									943.9	6.9	0		940.36	6.8	0
									944.55	6.1	0		940.94	5	0
									945.14	4.6	0		941.58	6.6	0
									945.58	4.6	0		942.08	6	0
									946.1	4.8	0		942.61	149461	0.05
									946.78	5.8	0		943.27	6	0
									947.4	5.8	0		944.03	5.9	0
									947.96	6.7	0		944.71	6	0
									948.34	46944	0.01		945.25	5.8	0
									949.38	5.3	0		945.64	39768.3	0.01
									950.01	6.7	0		946.48	6.4	0
									950.67	5.9	0		947.08	145715	0.05
									951.36	3.6	0		947.73	5.8	0
									951.95	6.1	0		948.33	6.2	0
									952.55	5.3	0		949.11	6.5	0
									953.09	4.2	0		949.93	119612	0.04
									953.76	20801.2	0.01		950.67	6.6	0
									954.27	3.5	0		951.16	145951	0.05
									954.93	5.9	0		951.69	4.7	0
									955.49	6.9	0		952.06	59120.1	0.02
									956.01	3.8	0		952.93	271444	0.09
									956.76	77597.5	0.02		953.83	7.1	0
									957.43	64058.3	0.02		954.19	155873	0.05
									958.19	5.8	0		954.93	6.2	0
									959.13	814733	0.23		955.42	91768.9	0.03
									959.72	6.3	0		956.21	5.7	0
									960.34	4.3	0		956.92	7.3	0
									960.65	4.4	0		957.52	5.8	0
									961.72	5.5	0		958.26	6.6	0
									962.45	6.3	0		958.85	4.6	0
									963.04	5.3	0		959.41	6.2	0
									963.6	4.9	0		960.13	6.9	0
									963.92	5.2	0		960.73	5	0
									964.95	5.3	0		961.39	5.4	0
									965.52	6.3	0		961.92	5.8	0
									966.21	5.9	0		962.52	4.7	0
									966.6	29837.8	0.01		963.24	172819	0.06
									967.3	6	0		963.98	162216	0.05
									967.86	4.6	0		964.7	6.4	0
									968.43	7.2	0		965.38	5.7	0
									969.13	4.5	0		965.93	5.9	0
									969.77	6.1	0		966.53	7.7	0
									970.36	5.1	0		967.18	6	0
									970.99	6	0		967.76	4	0
									971.62	4.7	0		968.34	5.9	0
									972.21	262646	0.07		968.93	5.6	0
									972.78	628144	0.18		969.66	5.7	0
									973.42	318899	0.09		970.27	5	0
									974.13	7.2	0		971.14	179236	0.06
									974.79	5.6	0		971.86	5.3	0
									975.44	6.3	0		972.44	4.2	0
									976.04	6.7	0		972.65	5.8	0
									976.75	5.7	0		973.59	164	0
									977.45	5.8	0		974.21	5.4	0
									978.33	468195	0.13		974.94	6.2	0
									978.99	4.9	0		975.59	6.9	0
									979.44	485786	0.14		976.24	7	0
									979.9	4.5	0		976.86	6.2	0
									980.71	6.9	0		977.49	5.8	0
									981.38	7.4	0		977.93	2.5	0
									982.2	8.8	0		978.29	149620	0.05
									982.9	6.9	0		979.09	7.9	0
									983.53	5.1	0		979.71	5.6	0
									984.17	7	0		980.4	86182.6	0.03
									984.77	4.8	0		981.17	7	0
									985.33	5.6	0		981.87	6.3	0
									985.87	5.1	0		982.28	160164	0.05
									986.28	154766	0.04		982.96	6.8	0
									986.99	5.8	0		983.62	5.1	0
									987.65	5.7	0		984.18	5	0
									988.28	6.6	0		984.82	6	0
									989.05	4.7	0		985.5	199092	0.07
									989.62	6.1	0		986.23	5.5	0
									990.24	6.6	0		986.88	6.9	0
									990.98	5.3	0		987.57	6.3	0
									991.62	6.8	0		988.29	5.8	0
									992.29	6.2	0		988.7	11148.4	0
									992.9	6.9	0		989.36	4.8	0
									993.67	8	0		989.97	5.4	0
									994.24	5.3	0		990.6	5.8	0
									994.86	7.1	0		991.24	5.8	0
									995.59	275.1	0		991.84	6.5	0
									995.92	6.6	0		992.37	5.2	0
									997.04	51.7	0		993.04	5.9	0
									997.76	4.2	0		993.57	95098.9	0.03
									998.28	196034	0.06		994.37	7.6	0
									999.04	6.1	0		995	7.5	0
									999.6	5.9	0		995.64	7.6	0
									1000.38	241059	0.07		996.65	21442.7	0.01
									1000.99	3.7	0		997.3	5.7	0
									1001.55	7.2	0		997.9	5.8	0
									1002.28	7.6	0		998.59	6.7	0
									1002.83	6.4	0		999.5	59214.2	0.02
									1003.52	6.7	0		1000.22	7.4	0
									1004.16	6.5	0		1000.91	4.2	0
									1004.77	4.4	0		1001.62	5.7	0
									1005.11	177684	0.05		1002.2	5.1	0
									1005.7	4.5	0		1002.78	5.8	0
									1005.97	6.6	0		1003.39	6.2	0
									1007.16	6.1	0		1004.03	4.3	0
									1007.43	4.5	0		1004.68	4.8	0
									1008.35	419318	0.12		1005.42	6.7	0
									1009.02	5.6	0		1006.09	6.8	0
									1009.58	5.3	0		1006.77	6.2	0
									1010.14	4.4	0		1007.52	5.4	0
									1010.81	5.4	0		1007.99	3.8	0
									1011.48	6.5	0		1008.57	7.4	0
									1012.11	6.1	0		1009.24	6.1	0
									1012.78	5.8	0		1009.98	7.9	0
									1013.34	6	0		1010.66	5.9	0
									1014.24	34866.7	0.01		1011.29	5.7	0
									1014.89	5.6	0		1011.63	113108	0.04
									1015.48	38782.5	0.01		1012.33	3.2	0
									1016.27	56830.4	0.02		1013.02	6.8	0
									1017.01	6.4	0		1013.68	5.7	0
									1017.63	6.1	0		1014.31	6	0
									1018.19	5.8	0		1014.94	7.3	0
									1018.71	3.7	0		1015.62	5.1	0
									1019.21	6.6	0		1016.39	7.3	0
									1019.83	213080	0.06		1017.01	6.4	0
									1020.86	44671.4	0.01		1017.55	5.1	0
									1021.92	100819	0.03		1018.22	7.3	0
									1022.52	653568	0.19		1018.9	5.8	0
									1023.11	4.7	0		1019.56	5.7	0
									1023.7	3.4	0		1020.07	5.1	0
									1024.42	7.3	0		1020.63	6	0
									1025.11	7.8	0		1021.41	5.3	0
									1025.81	5	0		1022.02	6.1	0
									1026.45	119129	0.03		1022.77	7.8	0
									1027.02	7.6	0		1023.22	26676.5	0.01
									1027.75	5.4	0		1023.92	6.2	0
									1028.38	4.5	0		1024.61	6	0
									1028.76	23981.4	0.01		1025.23	6.1	0
									1029.68	121808	0.03		1025.84	5.4	0
									1030.45	73567.4	0.02		1026.47	4.9	0
									1030.93	91901.7	0.03		1027.06	7.3	0
									1031.71	6	0		1027.66	4.8	0
									1032.31	5.8	0		1028.29	6.3	0
									1033.02	6.6	0		1028.89	4.6	0
									1033.62	6.5	0		1029.47	5.3	0
									1034.1	29689.7	0.01		1030.18	5.7	0
									1035.07	5.8	0		1031.2	369861	0.12
									1035.75	5.1	0		1031.74	4.8	0
									1036.36	157881	0.05		1032.47	6.5	0
									1037.01	4	0		1033.08	5.7	0
									1037.79	7.3	0		1033.65	5.6	0
									1038.43	5.3	0		1034.19	5	0
									1038.97	4.8	0		1034.68	4	0
									1039.65	6.2	0		1034.94	7	0
									1040.14	481314	0.14		1035.98	5.6	0
									1040.87	8.2	0		1036.62	7.4	0
									1041.66	6.6	0		1037.23	111200	0.04
									1042.18	275493	0.08		1037.87	8.2	0
									1042.82	4.2	0		1038.57	5.2	0
									1043.36	6.2	0		1039.22	6	0
									1044.08	891041	0.25		1039.86	5.7	0
									1044.64	57485.4	0.02		1040.52	5.7	0
									1045.36	5.5	0		1041.06	4.7	0
									1046.04	5.8	0		1041.71	5.4	0
									1046.61	2.9	0		1042.32	4.9	0
									1047.24	6.6	0		1042.93	5.4	0
									1047.97	6	0		1043.58	6.6	0
									1048.45	257681	0.07		1044.24	6	0
									1048.76	3.3	0		1044.97	7.1	0
									1049.71	5.7	0		1045.74	5.6	0
									1050.33	6	0		1046.25	5.3	0
									1050.89	4.5	0		1047.19	1885.9	0
									1051.63	7.5	0		1047.82	6	0
									1052.33	7.9	0		1048.55	6.4	0
									1052.92	6.1	0		1049.24	6.3	0
									1053.57	5.6	0		1049.75	2.7	0
									1054.36	6.1	0		1050.25	3.9	0
									1054.94	5.4	0		1050.85	6.5	0
									1055.57	6.5	0		1051.44	6.4	0
									1056.2	5.9	0		1052.16	6.2	0
									1056.87	6.6	0		1052.79	4.9	0
									1057.7	7.9	0		1053.15	155306	0.05
									1058.35	5.9	0		1053.73	4.1	0
									1059.08	5.6	0		1054.11	61548.6	0.02
									1059.78	5.8	0		1054.62	612428	0.2
									1060.51	6.7	0		1055.29	4.9	0
									1061.09	6.2	0		1055.75	144749	0.05
									1061.77	5.1	0		1056.73	6.7	0
									1062.43	7.2	0		1057.36	5.7	0
									1063.1	6.8	0		1058.07	152394	0.05
									1063.85	6.9	0		1058.82	6.9	0
									1064.51	4.6	0		1059.54	5.1	0
									1065.08	5.8	0		1060.02	4.1	0
									1065.73	5.2	0		1060.4	171720	0.06
									1066.44	4.9	0		1060.94	4.9	0
									1067.06	5.8	0		1061.5	5.9	0
									1067.7	6.7	0		1062.23	7.5	0
									1068.38	6.3	0		1062.94	7.1	0
									1068.92	5.9	0		1063.6	5.1	0
									1069.52	6.7	0		1064.24	5.6	0
									1070.19	6.2	0		1064.97	5842.4	0
									1070.81	547964	0.16		1065.57	6141.1	0
									1071.57	6.7	0		1066.21	6	0
									1072.44	7.9	0		1066.81	5.8	0
									1073.19	7	0		1067.4	4.3	0
									1073.89	7.3	0		1068	5.9	0
									1074.27	17559.5	0.01		1068.65	6.6	0
									1074.98	5.7	0		1069.59	68918.1	0.02
									1075.52	5.7	0		1070.27	5.9	0
									1076.33	5.7	0		1070.98	7	0
									1076.92	3.8	0		1071.62	6.2	0
									1077.48	6.2	0		1071.94	5.8	0
									1078.12	5.3	0		1072.93	6.1	0
									1078.56	80190.6	0.02		1073.57	6.1	0
									1079.36	7	0		1074.26	6	0
									1079.93	5.3	0		1074.97	6.1	0
									1080.65	5.9	0		1075.91	19473.3	0.01
									1081.29	5.8	0		1076.7	5.8	0
									1082.06	204393	0.06		1077.48	131157	0.04
									1082.76	6.8	0		1078.24	5.9	0
									1083.29	5.5	0		1078.93	6.4	0
									1083.89	6.1	0		1079.49	6.1	0
									1084.65	7.4	0		1080.12	6.1	0
									1085.23	5.4	0		1080.88	5.5	0
									1085.92	6.2	0		1081.31	308718	0.1
									1086.61	5.7	0		1081.97	4.8	0
									1087.23	6.9	0		1082.61	7.8	0
									1087.87	7.3	0		1083.32	6.3	0
									1088.58	6.5	0		1083.93	5.6	0
									1089.25	5.6	0		1084.6	5.6	0
									1089.98	6.1	0		1085.22	4.8	0
									1090.52	5.3	0		1085.84	5.8	0
									1091.31	7.1	0		1086.42	6.9	0
									1091.92	6.5	0		1087.06	5.7	0
									1092.31	73469.7	0.02		1087.66	5.9	0
									1092.98	6.1	0		1088.28	7	0
									1093.67	6.4	0		1088.94	5.8	0
									1094.31	6	0		1089.64	6.7	0
									1094.79	6.3	0		1090.24	4.4	0
									1095.8	7.1	0		1090.92	7.5	0
									1096.43	5.8	0		1091.72	90148.7	0.03
									1097.05	6	0		1092.52	5.7	0
									1097.73	6.1	0		1093.15	7.4	0
									1098.35	5.8	0		1093.82	7.7	0
									1099.01	6.1	0		1094.41	6.2	0
									1099.65	5.4	0		1095.18	7.4	0
									1100.27	5.8	0		1095.75	6.5	0
									1100.91	5.5	0		1096.43	6.7	0
									1101.64	6.2	0		1097.16	7.2	0
									1102.2	4.4	0		1097.79	5.9	0
									1102.97	288974	0.08		1098.53	7.5	0
									1103.79	8.6	0		1099.33	6.9	0
									1104.4	6.6	0		1099.98	6.6	0
									1105.02	5.5	0		1100.67	5.5	0
									1105.68	5.1	0		1101.33	6.9	0
									1106.11	3.4	0		1102.11	7.4	0
									1106.37	5.2	0		1102.73	5.4	0
									1107.43	6	0		1103.37	5.9	0
									1108.37	319673	0.09		1104.07	7.1	0
									1108.97	82992.1	0.02		1104.78	5.5	0
									1109.66	7	0		1105.27	6.4	0
									1110.32	5.2	0		1105.98	7.2	0
									1110.94	5.4	0		1106.66	6.9	0
									1111.55	5.1	0		1107.31	6.8	0
									1112.26	5.6	0		1108.03	6	0
									1112.75	3.5	0		1108.71	7.3	0
									1113.22	6	0		1109.37	5.4	0
									1113.85	6.6	0		1110.04	6.7	0
									1114.48	5.5	0		1110.7	6.4	0
									1115.15	5.1	0		1111.35	5.7	0
									1115.78	8.7	0		1111.97	7	0
									1116.51	6.1	0		1112.63	5.8	0
									1117.24	7.7	0		1113.37	6.2	0
									1118.01	7.5	0		1114.09	5.5	0
									1118.78	5.9	0		1114.73	7.7	0
									1119.51	6.5	0		1115.42	5.6	0
									1120.48	5333.7	0		1115.98	6	0
									1121.2	7.7	0		1116.66	6.3	0
									1121.89	6	0		1117.22	3.7	0
									1122.55	5.6	0		1117.9	6.5	0
									1123.21	4.9	0		1118.62	6.9	0
									1123.88	7.6	0		1119.36	6.4	0
									1124.62	5.5	0		1120.1	6.3	0
									1125.32	5.3	0		1120.67	4.6	0
									1125.81	3.9	0		1121.2	6.1	0
									1126.47	5.9	0		1121.82	6.6	0
									1127.12	4.6	0		1122.54	6.2	0
									1127.89	8.1	0		1123.1	4.6	0
									1128.42	5.2	0		1123.75	6	0
									1129.1	5	0		1124.35	6.7	0
									1129.6	7.2	0		1125.03	5.6	0
									1130.29	6.3	0		1125.73	6.3	0
									1131.06	4.7	0		1126.47	5.8	0
									1131.6	6	0		1127.13	5.9	0
									1132.48	82734.1	0.02		1127.81	5.4	0
									1133.19	5.9	0		1128.51	7.3	0
									1133.82	6.3	0		1129.26	6.2	0
									1134.49	7.7	0		1129.86	7.2	0
									1135.28	6.1	0		1130.55	5.4	0
									1135.97	6.8	0		1131.12	4.7	0
									1136.5	101967	0.03		1131.9	7.8	0
									1137.13	7.1	0		1132.53	5.6	0
									1137.67	4.3	0		1133.22	6.4	0
									1138.58	65155.5	0.02		1133.92	5	0
									1139.4	6.3	0		1134.61	6	0
									1140.11	6.3	0		1135.36	564420	0.19
									1140.67	4.9	0		1136.14	7.5	0
									1141.46	7.5	0		1136.97	6.9	0
									1142.14	5.4	0		1137.62	6.6	0
									1142.82	217559	0.06		1138.21	6.1	0
									1143.47	6.2	0		1138.88	6.4	0
									1143.96	79815.9	0.02		1139.49	5.8	0
									1144.86	133801	0.04		1140.07	5.4	0
									1145.59	6.6	0		1140.71	5.2	0
									1146.27	4.3	0		1141.3	5.5	0
									1146.88	6.1	0		1141.97	5.5	0
									1147.57	6.7	0		1142.63	5.2	0
									1148.46	210649	0.06		1143.33	381.4	0
									1149.03	4	0		1144.05	8.1	0
									1149.75	6.2	0		1144.72	7.4	0
									1149.96	123765	0.04		1145.42	6.6	0
									1151.27	5.2	0		1146.16	5.2	0
									1151.91	6.7	0		1146.8	5	0
									1152.68	6.7	0		1147.44	4.8	0
									1153.24	4.9	0		1148.07	6.3	0
									1154.04	167933	0.05		1148.68	5.2	0
									1154.65	100960	0.03		1149.29	5.6	0
									1155.66	120720	0.03		1149.98	7	0
									1156.09	6.6	0		1150.56	4.8	0
									1157.55	561494	0.16		1151.26	6.5	0
									1158.17	3.1	0		1151.87	6.1	0
									1158.69	4.9	0		1152.54	6.3	0
									1159.4	5.7	0		1153.26	7	0
									1160.13	499796	0.14		1153.89	6.4	0
									1161.04	6.9	0		1154.68	7.6	0
									1161.67	6.5	0		1155.34	6.5	0
									1162.09	5.1	0		1155.95	5.1	0
									1162.84	5.7	0		1156.49	4.4	0
									1163.45	6.9	0		1157.27	6.8	0
									1164.21	6.4	0		1157.98	6.8	0
									1164.75	5.5	0		1158.74	7.2	0
									1165.49	6.6	0		1159.5	5.7	0
									1166.29	7.1	0		1160.16	5.6	0
									1166.88	6.2	0		1160.82	5.3	0
									1167.45	5.3	0		1161.46	6.2	0
									1168.16	5.6	0		1162.02	4.8	0
									1168.82	502488	0.14		1162.6	6.3	0
									1169.53	4.7	0		1163.3	5.8	0
									1170.31	6.7	0		1163.84	5.2	0
									1170.91	54421.6	0.02		1164.58	5.2	0
									1171.61	6.2	0		1165.15	5.6	0
									1172.34	4.4	0		1165.7	7.2	0
									1172.89	6.8	0		1166.32	5.8	0
									1173.61	7.3	0		1166.88	4.8	0
									1174.31	7	0		1167.59	6.7	0
									1175.07	7.5	0		1168.2	5.6	0
									1175.73	4.9	0		1168.79	6.5	0
									1176.48	7.7	0		1169.61	7.6	0
									1177.06	5.9	0		1170.27	5.9	0
									1177.7	5.1	0		1171.03	7.8	0
									1178.15	193802	0.06		1171.72	5.8	0
									1178.83	5.3	0		1172.43	7.7	0
									1179.45	6.3	0		1173.02	6.4	0
									1180.37	324086	0.09		1173.63	4.8	0
									1180.99	5	0		1174.36	7.6	0
									1181.63	9198.9	0		1175.04	6.6	0
									1182.41	6	0		1175.65	6	0
[truncated: 456 more rows]

## Sheet: Figure3f
	Control(mm)			S102+Antibiotics(mm)
Tilmicosin	22.25	22.21	22.61	22.76	23.41	22.54
Tildipirosin	16.29	15.63	15.22	15.53	14.88	14.35
Tylosin	22.87	22.65	22.87	22.73	22.82	22.7
LeucomycinA5	25.101	25.549	25.026	25.204	24.703	24.703
	Control			D102+Antibiotics
Tilmicosin	22.46	22.22	22.55	22.54	22.22	22.88
Tildipirosin	14.47	14.34	14.02	15.32	14.89	14.94
Tylosin	23.84	23.45	23.08	23.54	22.43	22.97
LeucomycinA5	26.86	26.21	25.24	26.64	26.1	26.21
	Control(mm)			H+Antibiotics(mm)
Tilmicosin	22.25	22.21	22.61	23.54	23.73	23.21
Tildipirosin	16.29	15.63	15.22	14.24	14.67	14.88
Tylosin	22.87	22.65	22.87	22.7	22.41	22.73
LeucomycinA5	25.101	25.549	25.026	24.653	24.728	24.354

## Sheet: Figure3g
EstX		21.1981	21.623	20.3836
S102A		0	0	0
D233A		0	0	0
H261A		0	0	0
relative activity
EstX		101	103	97
S102A		0	0	0
D233A		0	0	0
H261A		0	0	0

## Sheet: Figure3H
Roxithromycin (μg/mL)		0	512	256	128	64	32	16	8	4	2	1	Negative-control				Roxithromycin			1024	512	256	128	64	32	16	8	4	2					Roxithromycin			512	256	128	64	32	16	8	4	2	1
		0.381	0.051	0.051	0.05	0.051	0.154	0.207	0.229	0.289	0.326	0.315	0.052						0.369	0.077	0.066	0.072	0.067	0.075	0.098	0.223	0.274	0.347	0.406	0.078						0.554	0.066	0.064	0.071	0.05	0.093	0.131	0.166	0.165	0.233	0.379	0.058
	pET28a	0.383	0.049	0.048	0.05	0.051	0.152	0.252	0.259	0.294	0.306	0.328	0.051					pET28a	0.394	0.073	0.065	0.097	0.066	0.063	0.097	0.209	0.282	0.368	0.401	0.079					pET28a	0.48	0.062	0.06	0.064	0.051	0.107	0.128	0.157	0.176	0.256	0.386	0.051
		0.429	0.05	0.051	0.049	0.051	0.149	0.222	0.249	0.284	0.285	0.314	0.054						0.445	0.074	0.062	0.063	0.063	0.075	0.188	0.27	0.355	0.43	0.478	0.076						0.428	0.065	0.062	0.066	0.053	0.084	0.157	0.155	0.158	0.356	0.324	0.046
		0.412	0.05	0.048	0.048	0.047	0.104	0.145	0.181	0.215	0.129	0.326	0.051						0.43	0.07	0.069	0.066	0.066	0.062	0.192	0.281	0.375	0.425	0.473	0.076						0.402	0.061	0.059	0.063	0.053	0.172	0.148	0.153	0.264	0.256	0.412	0.045
	pET28a-estX-S102A	0.419	0.047	0.051	0.047	0.046	0.107	0.147	0.164	0.22	0.239	0.367	0.05					pET28a-estX-D233A	0.481	0.054	0.061	0.054	0.056	0.056	0.146	0.238	0.327	0.382	0.421	0.067					pET28a-estX-H261A	0.401	0.066	0.056	0.059	0.057	0.168	0.121	0.161	0.163	0.262	0.366	0.046
		0.389	0.048	0.047	0.045	0.046	0.096	0.146	0.173	0.209	0.195	0.324	0.047						0.472	0.062	0.054	0.054	0.055	0.056	0.201	0.24	0.316	0.427	0.532	0.058						0.397	0.066	0.059	0.061	0.06	0.12	0.135	0.163	0.168	0.266	0.374	0.048
Clarithromycin (μg/mL)		0	32	16	8	4	2	1	0.5	0.25	0.125	0.625	Negative-control				Clarithromycin			512	256	128	64	32	16	8	4	2	1					Clarithromycin			32	16	8	4	2	1	0.5	0.25	0.125	0.625
		0.416	0.041	0.042	0.041	0.152	0.178	0.239	0.274	0.296	0.312	0.35	0.042						0.375	0.065	0.063	0.068	0.061	0.07	0.067	0.074	0.159	0.253	0.315	0.07						0.542	0.064	0.064	0.06	0.081	0.135	0.135	0.162	0.165	0.163	0.381	0.058
	pET28a	0.487	0.043	0.045	0.044	0.053	0.21	0.252	0.296	0.346	0.393	0.417	0.043					pET28a	0.372	0.062	0.06	0.065	0.062	0.062	0.065	0.07	0.177	0.256	0.303	0.067					pET28a	0.496	0.059	0.056	0.051	0.098	0.188	0.146	0.159	0.263	0.157	0.398	0.057
		0.463	0.041	0.042	0.042	0.16	0.225	0.259	0.308	0.378	0.419	0.383	0.04						0.632	0.062	0.066	0.063	0.064	0.062	0.066	0.066	0.219	0.26	0.325	0.067						0.468	0.066	0.063	0.055	0.108	0.166	0.107	0.157	0.158	0.158	0.307	0.053
		0.454	0.045	0.049	0.055	0.182	0.246	0.305	0.383	0.438	0.47	0.497	0.045						0.617	0.063	0.064	0.064	0.071	0.066	0.076	0.08	0.161	0.241	0.319	0.066						0.57	0.061	0.059	0.052	0.106	0.168	0.165	0.155	0.261	0.258	0.311	0.053
	pET28a-estX-S102A	0.446	0.046	0.05	0.058	0.127	0.188	0.28	0.349	0.372	0.413	0.462	0.079					pET28a-estX-D233A	0.627	0.058	0.069	0.057	0.058	0.054	0.06	0.06	0.182	0.286	0.372	0.064					pET28a-estX-H261A	0.477	0.062	0.056	0.057	0.095	0.198	0.193	0.163	0.164	0.262	0.266	0.051
		0.443	0.045	0.049	0.058	0.112	0.178	0.258	0.313	0.341	0.38	0.43	0.083						0.665	0.061	0.057	0.056	0.053	0.054	0.064	0.057	0.165	0.247	0.302	0.062						0.508	0.061	0.061	0.062	0.094	0.155	0.19	0.166	0.274	0.164	0.368	0.048
Azithromycin (μg/mL)		0	64	32	16	8	4	2	1	0.5	0.25	0.125	Negative-control				Azithromycin			64	32	16	8	4	2	1	0.5	0.25	0.125					Azithromycin			64	32	16	8	4	2	1	0.5	0.25	0.125
		0.501	0.046	0.043	0.054	0.055	0.05	0.071	0.055	0.058	0.057	0.103	0.055						0.662	0.072	0.073	0.07	0.075	0.075	0.085	0.083	0.087	0.087	0.125	0.083						0.538	0.06	0.065	0.063	0.065	0.066	0.064	0.066	0.063	0.064	0.175	0.068
	pET28a	0.493	0.04	0.042	0.049	0.051	0.052	0.054	0.056	0.059	0.059	0.125	0.056					pET28a	0.728	0.071	0.075	0.071	0.057	0.056	0.087	0.084	0.06	0.063	0.214	0.077					pET28a	0.512	0.068	0.063	0.058	0.066	0.067	0.065	0.063	0.064	0.063	0.169	0.065
		0.479	0.04	0.045	0.046	0.052	0.053	0.054	0.057	0.062	0.052	0.124	0.06						0.697	0.073	0.068	0.062	0.074	0.088	0.077	0.075	0.081	0.079	0.176	0.078						0.49	0.059	0.058	0.058	0.057	0.059	0.052	0.062	0.063	0.061	0.163	0.056
		0.527	0.041	0.044	0.046	0.049	0.051	0.051	0.052	0.054	0.054	0.181	0.053						0.649	0.066	0.07	0.066	0.06	0.057	0.058	0.057	0.058	0.058	0.187	0.078						0.524	0.053	0.052	0.051	0.051	0.053	0.053	0.052	0.052	0.053	0.157	0.067
	pET28a-estX-S102A	0.497	0.043	0.047	0.049	0.052	0.053	0.055	0.057	0.056	0.059	0.162	0.062					pET28a-estX-D233A	0.639	0.058	0.066	0.056	0.056	0.055	0.056	0.059	0.059	0.06	0.117	0.066					pET28a-estX-H261A	0.561	0.051	0.06	0.059	0.057	0.051	0.052	0.062	0.063	0.061	0.163	0.057
		0.47	0.041	0.043	0.045	0.047	0.049	0.051	0.053	0.052	0.052	0.162	0.058						0.663	0.057	0.073	0.061	0.066	0.059	0.071	0.062	0.058	0.063	0.095	0.06						0.673	0.055	0.054	0.053	0.052	0.052	0.054	0.055	0.054	0.056	0.154	0.06
Tulathromycin (μg/mL)		0	64	32	16	8	4	2	1	0.5	0.25	0.125	Negative-control				Tulathromycin			128	64	32	16	8	4	2	1	0.5	0.25					Tulathromycin			64	32	16	8	4	2	1	0.5	0.25	0.125
		0.454	0.044	0.058	0.056	0.055	0.056	0.054	0.051	0.054	0.178	0.288	0.052						0.522	0.07	0.069	0.07	0.074	0.078	0.079	0.076	0.077	0.08	0.127	0.08						0.622	0.065	0.062	0.075	0.058	0.059	0.059	0.059	0.063	0.161	0.187	0.068
	pET28a	0.379	0.044	0.055	0.055	0.053	0.051	0.053	0.053	0.052	0.139	0.314	0.056					pET28a	0.466	0.067	0.066	0.07	0.072	0.083	0.084	0.078	0.078	0.078	0.11	0.083					pET28a	0.566	0.063	0.055	0.051	0.05	0.056	0.057	0.056	0.057	0.159	0.109	0.057
		0.375	0.042	0.044	0.048	0.051	0.051	0.051	0.052	0.056	0.133	0.33	0.05						0.547	0.066	0.06	0.054	0.064	0.077	0.069	0.068	0.079	0.078	0.114	0.061						0.519	0.066	0.064	0.062	0.052	0.058	0.058	0.056	0.065	0.157	0.166	0.053
		0.385	0.036	0.038	0.04	0.047	0.056	0.052	0.053	0.052	0.192	0.37	0.043						0.39	0.06	0.054	0.065	0.064	0.062	0.062	0.064	0.063	0.067	0.127	0.071						0.566	0.061	0.059	0.061	0.054	0.057	0.058	0.057	0.058	0.157	0.166	0.051
	pET28a-estX-S102A	0.446	0.044	0.047	0.047	0.049	0.054	0.055	0.058	0.051	0.178	0.281	0.056					pET28a-estX-D233A	0.393	0.062	0.061	0.067	0.072	0.082	0.056	0.058	0.057	0.058	0.123	0.06					pET28a-estX-H261A	0.478	0.065	0.054	0.068	0.058	0.059	0.059	0.061	0.064	0.16	0.073	0.054
		0.527	0.046	0.048	0.05	0.053	0.054	0.059	0.065	0.057	0.135	0.318	0.059						0.362	0.068	0.073	0.057	0.066	0.074	0.067	0.068	0.055	0.059	0.148	0.076						0.552	0.066	0.061	0.053	0.064	0.051	0.052	0.066	0.062	0.165	0.074	0.053
Erythromycin (μg/mL)		0	256	128	64	32	16	8	4	2	1	0.5	Negative-control				Erythromycin			1024	512	256	128	64	32	16	8	4	2					Erythromycin			256	128	64	32	16	8	4	2	1	0.5
		0.433	0.051	0.051	0.05	0.054	0.041	0.045	0.383	0.43	0.413	0.425	0.061						0.339	0.062	0.064	0.072	0.065	0.064	0.059	0.074	0.063	0.218	0.247	0.074						0.489	0.059	0.053	0.05	0.063	0.051	0.051	0.162	0.163	0.162	0.188	0.054
	pET28a	0.425	0.047	0.047	0.045	0.046	0.049	0.042	0.305	0.331	0.327	0.335	0.049					pET28a	0.487	0.058	0.062	0.067	0.071	0.091	0.058	0.066	0.065	0.154	0.291	0.073					pET28a	0.441	0.059	0.057	0.057	0.054	0.059	0.059	0.159	0.165	0.159	0.176	0.057
		0.418	0.049	0.046	0.049	0.047	0.05	0.041	0.273	0.301	0.305	0.332	0.056						0.486	0.055	0.055	0.062	0.059	0.055	0.057	0.059	0.057	0.175	0.256	0.065						0.506	0.055	0.061	0.054	0.054	0.051	0.053	0.16	0.163	0.161	0.174	0.054
		0.427	0.044	0.044	0.045	0.049	0.043	0.041	0.161	0.234	0.271	0.32	0.053						0.543	0.061	0.058	0.054	0.054	0.054	0.055	0.056	0.056	0.172	0.255	0.057						0.546	0.052	0.06	0.054	0.055	0.059	0.053	0.159	0.162	0.165	0.181	0.052
	pET28a-estX-S102A	0.422	0.043	0.041	0.042	0.043	0.05	0.043	0.052	0.254	0.274	0.321	0.05					pET28a-estX-D233A	0.527	0.057	0.058	0.065	0.057	0.065	0.057	0.072	0.074	0.214	0.345	0.07					pET28a-estX-H261A	0.446	0.057	0.062	0.051	0.061	0.053	0.051	0.167	0.17	0.168	0.173	0.055
		0.448	0.044	0.043	0.043	0.044	0.049	0.049	0.154	0.346	0.326	0.337	0.046						0.566	0.056	0.062	0.063	0.056	0.057	0.055	0.059	0.62	0.209	0.332	0.065						0.559	0.058	0.066	0.054	0.066	0.053	0.054	0.173	0.176	0.17	0.174	0.055
Spiramycin (μg/mL)		0	512	256	128	64	32	16	8	4	2	1	Negative-control				Spiramycin			1024	512	256	128	64	32	16	8	4	2					Spiramycin			512	256	128	64	32	16	8	4	2	1
		0.454	0.044	0.048	0.046	0.049	0.346	0.408	0.449	0.464	0.478	0.488	0.052						0.358	0.067	0.066	0.074	0.069	0.085	0.192	0.234	0.287	0.34	0.379	0.079						0.424	0.059	0.058	0.059	0.057	0.129	0.13	0.158	0.26	0.262	0.463	0.054
	pET28a	0.379	0.044	0.045	0.049	0.049	0.271	0.305	0.328	0.34	0.39	0.394	0.056					pET28a	0.348	0.066	0.066	0.071	0.066	0.081	0.181	0.229	0.28	0.341	0.386	0.078					pET28a	0.54	0.052	0.075	0.05	0.05	0.131	0.131	0.151	0.252	0.251	0.354	0.06
		0.375	0.042	0.044	0.048	0.051	0.102	0.148	0.201	0.261	0.3	0.33	0.05						0.536	0.062	0.072	0.069	0.066	0.067	0.194	0.221	0.277	0.419	0.555	0.067						0.411	0.039	0.041	0.042	0.044	0.145	0.147	0.186	0.261	0.305	0.384	0.049
		0.385	0.036	0.038	0.04	0.047	0.096	0.142	0.203	0.251	0.292	0.37	0.043						0.529	0.066	0.064	0.061	0.066	0.067	0.174	0.243	0.315	0.377	0.463	0.065						0.412	0.044	0.047	0.051	0.054	0.157	0.16	0.173	0.238	0.285	0.326	0.067
	pET28a-estX-S102A	0.42	0.038	0.044	0.043	0.046	0.084	0.094	0.126	0.203	0.278	0.365	0.046					pET28a-estX-D233A	0.582	0.065	0.064	0.09	0.06	0.062	0.117	0.271	0.253	0.367	0.466	0.065					pET28a-estX-H261A	0.398	0.041	0.046	0.049	0.052	0.112	0.176	0.23	0.254	0.28	0.288	0.056
		0.439	0.039	0.044	0.043	0.046	0.081	0.095	0.131	0.209	0.283	0.332	0.047						0.536	0.054	0.062	0.059	0.061	0.065	0.138	0.174	0.282	0.346	0.426	0.068						0.394	0.041	0.045	0.05	0.053	0.126	0.184	0.234	0.264	0.297	0.305	0.065
Josamycin (μg/mL)		0	256	128	64	32	16	8	4	2	1	0.5	Negative-control				Josamycin			512	256	128	64	32	16	8	4	2	1					Josamycin			256	128	64	32	16	8	4	2	1	0.5
		0.458	0.042	0.045	0.047	0.043	0.085	0.122	0.176	0.159	0.296	0.254	0.046						0.374	0.072	0.069	0.071	0.07	0.081	0.138	0.177	0.209	0.266	0.324	0.073						0.398	0.043	0.046	0.051	0.054	0.158	0.171	0.139	0.128	0.166	0.219	0.069
	pET28a	0.403	0.041	0.046	0.047	0.04	0.067	0.113	0.139	0.141	0.158	0.265	0.042					pET28a	0.366	0.072	0.07	0.074	0.074	0.088	0.137	0.19	0.234	0.275	0.315	0.083					pET28a	0.399	0.044	0.047	0.052	0.056	0.099	0.119	0.12	0.13	0.163	0.207	0.056
		0.48	0.045	0.047	0.048	0.046	0.087	0.11	0.131	0.116	0.147	0.251	0.048						0.537	0.062	0.064	0.063	0.057	0.056	0.092	0.112	0.159	0.187	0.243	0.063						0.408	0.043	0.048	0.053	0.057	0.164	0.166	0.19	0.236	0.277	0.324	0.064
		0.357	0.043	0.045	0.043	0.054	0.097	0.116	0.135	0.112	0.148	0.251	0.041						0.545	0.065	0.066	0.069	0.063	0.064	0.087	0.119	0.157	0.196	0.29	0.069						0.398	0.043	0.045	0.048	0.05	0.156	0.191	0.229	0.258	0.316	0.392	0.06
	pET28a-estX-S102A	0.423	0.042	0.048	0.044	0.052	0.085	0.108	0.134	0.121	0.15	0.252	0.043					pET28a-estX-D233A	0.483	0.053	0.058	0.068	0.063	0.062	0.098	0.119	0.185	0.22	0.289	0.064					pET28a-estX-H261A	0.517	0.066	0.059	0.059	0.057	0.159	0.264	0.489	0.418	0.275	0.361	0.065
		0.374	0.041	0.046	0.043	0.058	0.071	0.112	0.144	0.126	0.16	0.257	0.045						0.474	0.062	0.058	0.062	0.058	0.057	0.159	0.134	0.166	0.194	0.268	0.055						0.556	0.055	0.056	0.055	0.054	0.156	0.261	0.395	0.496	0.309	0.472	0.055
Medemycin (μg/mL)		0	2048	1024	512	256	128	64	32	16	8	4	Negative-control				Medemycin			1024	512	256	128	64	32	16	8	4	2					Medemycin			2048	1024	512	256	128	64	32	16	8	4
		0.421	0.045	0.048	0.048	0.052	0.09	0.141	0.166	0.194	0.205	0.386	0.054						0.503	0.068	0.067	0.084	0.164	0.204	0.271	0.323	0.502	0.421	0.494	0.073						0.492	0.055	0.068	0.06	0.057	0.191	0.208	0.25	0.296	0.354	0.417	0.07
	pET28a	0.355	0.041	0.045	0.048	0.051	0.079	0.112	0.127	0.156	0.15	0.469	0.055					pET28a	0.468	0.076	0.073	0.082	0.134	0.191	0.326	0.308	0.417	0.386	0.455	0.083					pET28a	0.429	0.053	0.061	0.054	0.065	0.195	0.216	0.286	0.385	0.41	0.48	0.075
		0.319	0.042	0.05	0.047	0.057	0.076	0.123	0.127	0.145	0.165	0.325	0.051						0.484	0.072	0.069	0.073	0.178	0.219	0.306	0.334	0.477	0.481	0.473	0.074						0.375	0.063	0.057	0.058	0.061	0.262	0.207	0.281	0.389	0.423	0.515	0.067
		0.296	0.046	0.046	0.046	0.052	0.07	0.115	0.124	0.151	0.15	0.385	0.051						0.353	0.069	0.073	0.075	0.178	0.269	0.331	0.333	0.366	0.394	0.472	0.074						0.363	0.06	0.056	0.056	0.068	0.266	0.213	0.272	0.317	0.354	0.355	0.066
	pET28a-estX-S102A	0.302	0.045	0.045	0.047	0.052	0.085	0.118	0.133	0.129	0.155	0.446	0.052					pET28a-estX-D233A	0.342	0.068	0.074	0.081	0.156	0.244	0.261	0.332	0.352	0.396	0.437	0.085					pET28a-estX-H261A	0.419	0.051	0.053	0.054	0.063	0.223	0.359	0.431	0.349	0.37	0.368	0.073
		0.311	0.044	0.049	0.048	0.054	0.073	0.123	0.132	0.147	0.168	0.328	0.057						0.419	0.071	0.069	0.062	0.143	0.289	0.325	0.354	0.368	0.411	0.465	0.079						0.398	0.051	0.051	0.054	0.064	0.203	0.424	0.432	0.363	0.438	0.533	0.075
Acetylspiramycin (μg/mL)		0	2048	1024	512	256	128	64	32	16	8	4	Negative-control				Acetylspiramycin			1024	512	256	128	64	32	16	8	4	2					Acetylspiramycin			2048	1024	512	256	128	64	32	16	8	4
		0.341	0.043	0.045	0.05	0.054	0.184	0.225	0.237	0.237	0.0253	0.376	0.052						0.346	0.08	0.068	0.066	0.118	0.2	0.254	0.269	0.32	0.352	0.384	0.072						0.443	0.061	0.059	0.062	0.059	0.262	0.364	0.361	0.383	0.226	0.357	0.061
	pET28a	0.377	0.042	0.051	0.049	0.055	0.173	0.226	0.254	0.204	0.196	0.369	0.053					pET28a	0.347	0.069	0.062	0.064	0.125	0.199	0.245	0.262	0.312	0.337	0.375	0.068					pET28a	0.483	0.056	0.054	0.054	0.052	0.252	0.353	0.355	0.379	0.231	0.314	0.054
		0.46	0.036	0.041	0.044	0.055	0.169	0.234	0.28	0.297	0.334	0.362	0.054						0.362	0.069	0.071	0.073	0.134	0.203	0.267	0.279	0.301	0.328	0.375	0.077						0.542	0.063	0.063	0.062	0.062	0.164	0.265	0.367	0.379	0.384	0.331	0.068
		0.466	0.037	0.041	0.046	0.053	0.177	0.248	0.286	0.305	0.334	0.379	0.055						0.373	0.072	0.075	0.064	0.194	0.212	0.23	0.286	0.334	0.329	0.356	0.089						0.52	0.055	0.054	0.055	0.055	0.154	0.255	0.357	0.364	0.2	0.292	0.056
	pET28a-estX-S102A	0.464	0.039	0.043	0.047	0.059	0.183	0.249	0.298	0.252	0.323	0.366	0.057					pET28a-estX-D233A	0.375	0.074	0.071	0.068	0.174	0.257	0.277	0.305	0.325	0.362	0.384	0.081					pET28a-estX-H261A	0.446	0.043	0.047	0.05	0.054	0.157	0.158	0.26	0.262	0.265	0.37	0.069
		0.478	0.039	0.044	0.048	0.052	0.183	0.236	0.294	0.316	0.363	0.387	0.059						0.398	0.071	0.075	0.091	0.146	0.243	0.265	0.313	0.356	0.348	0.376	0.069						0.466	0.043	0.046	0.047	0.05	0.151	0.152	0.255	0.255	0.358	0.359	0.064
Tylosin (μg/mL)		0	1024	512	256	128	64	32	16	8	4	2	Negative-control				Tylosin			1024	512	256	128	64	32	16	8	4	2					Tylosin			1024	512	256	128	64	32	16	8	4	2
		0.466	0.466	0.449	0.049	0.055	0.173	0.126	0.154	0.204	0.196	0.273	0.052						0.342	0.067	0.066	0.073	0.087	0.159	0.227	0.279	0.349	0.378	0.404	0.066						0.518	0.067	0.066	0.062	0.067	0.189	0.234	0.307	0.339	0.362	0.451	0.068
	pET28a	0.454	0.043	0.046	0.045	0.058	0.222	0.261	0.341	0.391	0.449	0.486	0.059					pET28a	0.367	0.057	0.058	0.059	0.076	0.158	0.215	0.277	0.351	0.393	0.43	0.059					pET28a	0.536	0.061	0.066	0.064	0.06	0.198	0.235	0.272	0.317	0.357	0.383	0.079
		0.39	0.043	0.045	0.058	0.057	0.131	0.106	0.12	0.145	0.235	0.411	0.052						0.348	0.065	0.052	0.065	0.068	0.149	0.161	0.191	0.307	0.381	0.377	0.069						0.513	0.064	0.061	0.064	0.061	0.15	0.209	0.266	0.3	0.332	0.362	0.067
		0.389	0.04	0.044	0.063	0.051	0.11	0.108	0.119	0.137	0.256	0.474	0.053						0.373	0.064	0.056	0.067	0.071	0.146	0.158	0.193	0.303	0.368	0.401	0.074						0.531	0.062	0.058	0.063	0.064	0.138	0.214	0.257	0.306	0.345	0.368	0.067
	pET28a-estX-S102A	0.402	0.041	0.045	0.064	0.044	0.102	0.107	0.122	0.121	0.258	0.476	0.051					pET28a-estX-D233A	0.425	0.065	0.067	0.067	0.065	0.147	0.17	0.18	0.254	0.373	0.398	0.08					pET28a-estX-H261A	0.557	0.072	0.075	0.066	0.07	0.203	0.3	0.332	0.352	0.383	0.388	0.072
		0.388	0.042	0.046	0.06	0.046	0.127	0.103	0.159	0.121	0.269	0.356	0.054						0.432	0.058	0.061	0.064	0.062	0.146	0.17	0.179	0.249	0.337	0.398	0.075						0.541	0.069	0.077	0.065	0.074	0.189	0.296	0.343	0.371	0.417	0.388	0.075
Tilmicosin (μg/mL)		0	128	64	32	16	8	4	2	1	0.5	0.25	Negative-control				Tilmicosin			1024	512	256	128	64	32	16	8	4	2					Tilmicosin			128	64	32	16	8	4	2	1	0.5	0.25
		0.421	0.041	0.042	0.043	0.045	0.047	0.127	0.246	0.371	0.403	0.41	0.036						0.354	0.09	0.065	0.067	0.067	0.071	0.076	0.075	0.088	0.205	0.421	0.074						0.474	0.052	0.041	0.045	0.056	0.054	0.187	0.354	0.412	0.449	0.475	0.058
	pET28a	0.426	0.045	0.049	0.051	0.054	0.057	0.158	0.275	0.334	0.338	0.365	0.041					pET28a	0.413	0.072	0.064	0.066	0.07	0.079	0.081	0.077	0.078	0.225	0.351	0.083					pET28a	0.46	0.051	0.046	0.059	0.053	0.056	0.173	0.295	0.363	0.371	0.36	0.063
		0.431	0.044	0.046	0.052	0.049	0.051	0.1	0.242	0.294	0.325	0.37	0.04						0.413	0.059	0.067	0.06	0.059	0.058	0.063	0.072	0.084	0.179	0.171	0.069						0.436	0.041	0.044	0.047	0.05	0.053	0.155	0.258	0.373	0.202	0.304	0.064
		0.425	0.04	0.044	0.047	0.054	0.051	0.156	0.191	0.257	0.272	0.358	0.035						0.417	0.061	0.063	0.06	0.06	0.062	0.063	0.075	0.085	0.144	0.18	0.064						0.418	0.041	0.046	0.049	0.052	0.051	0.153	0.259	0.301	0.24	0.32	0.065
	pET28a-estX-S102A	0.437	0.044	0.049	0.05	0.054	0.058	0.161	0.092	0.28	0.314	0.367	0.04					pET28a-estX-D233A	0.41	0.072	0.072	0.067	0.068	0.07	0.069	0.074	0.078	0.122	0.257	0.098					pET28a-estX-H261A	0.428	0.046	0.045	0.049	0.052	0.053	0.154	0.259	0.371	0.204	0.278	0.067
		0.429	0.042	0.044	0.044	0.045	0.048	0.105	0.106	0.312	0.292	0.403	0.038						0.377	0.068	0.073	0.064	0.065	0.078	0.075	0.074	0.074	0.125	0.224	0.082						0.428	0.041	0.055	0.049	0.053	0.055	0.158	0.161	0.267	0.201	0.277	0.07
Leucomycin A5 (μg/mL)		0	128	64	32	16	8	4	2	1	0.5	0.25	Negative-control				Leucomycin A5			1024	512	256	128	64	32	16	8	4	2					Leucomycin A5			128	64	32	16	8	4	2	1	0.5	0.25
		0.478	0.039	0.044	0.048	0.123	0.183	0.236	0.294	0.316	0.363	0.387	0.079						0.488	0.094	0.06	0.063	0.06	0.07	0.07	0.114	0.194	0.238	0.289	0.069						0.49	0.062	0.061	0.06	0.093	0.162	0.106	0.163	0.268	0.266	0.368	0.046
	pET28a	0.519	0.04	0.042	0.045	0.084	0.222	0.261	0.341	0.391	0.449	0.486	0.069					pET28a	0.503	0.081	0.067	0.064	0.059	0.06	0.065	0.173	0.182	0.232	0.299	0.062					pET28a	0.599	0.056	0.068	0.055	0.095	0.136	0.136	0.156	0.156	0.256	0.256	0.056
		0.446	0.045	0.05	0.057	0.116	0.194	0.262	0.321	0.354	0.384	0.417	0.082						0.347	0.065	0.062	0.063	0.063	0.064	0.066	0.112	0.151	0.19	0.231	0.066						0.476	0.061	0.058	0.062	0.095	0.142	0.204	0.28	0.336	0.325	0.394	0.064
		0.477	0.047	0.05	0.057	0.063	0.218	0.26	0.308	0.362	0.413	0.466	0.072						0.344	0.059	0.055	0.056	0.055	0.056	0.058	0.066	0.151	0.196	0.217	0.059						0.464	0.058	0.062	0.063	0.113	0.139	0.223	0.293	0.34	0.331	0.372	0.066
	pET28a-estX-S102A	0.452	0.042	0.043	0.045	0.137	0.187	0.263	0.303	0.339	0.371	0.422	0.043					pET28a-estX-D233A	0.511	0.052	0.522	0.066	0.071	0.074	0.078	0.122	0.191	0.283	0.278	0.071					pET28a-estX-H261A	0.464	0.066	0.061	0.064	0.148	0.109	0.356	0.404	0.4	0.369	0.374	0.075
		0.486	0.044	0.047	0.042	0.118	0.209	0.274	0.315	0.351	0.389	0.445	0.046						0.489	0.061	0.547	0.064	0.072	0.063	0.072	0.148	0.218	0.316	0.29	0.064						0.491	0.06	0.071	0.067	0.157	0.104	0.335	0.376	0.385	0.359	0.388	0.073
Tildipirosin (μg/mL)		0	32	16	8	4	2	1	0.5	0.25	0.125	0.0625	Negative-control				Tildipirosin			128	64	32	16	8	4	2	1	0.5	0.25					Tildipirosin			32	16	8	4	2	1	0.5	0.25	0.125	0.0625
		0.209	0.044	0.044	0.044	0.048	0.046	0.053	0.113	0.149	0.175	0.2	0.052						0.6	0.07	0.056	0.057	0.058	0.065	0.064	0.064	0.083	0.112	0.371	0.086						0.406	0.054	0.056	0.055	0.051	0.056	0.056	0.195	0.234	0.31	0.38	0.053
	pET28a	0.275	0.041	0.042	0.043	0.042	0.044	0.049	0.089	0.158	0.199	0.206	0.045					pET28a	0.562	0.077	0.063	0.057	0.058	0.058	0.06	0.09	0.085	0.099	0.27	0.073					pET28a	0.36	0.054	0.057	0.059	0.057	0.058	0.053	0.198	0.254	0.285	0.305	0.059
		0.281	0.042	0.041	0.044	0.044	0.044	0.048	0.099	0.152	0.2	0.211	0.048						0.527	0.066	0.073	0.059	0.061	0.063	0.076	0.069	0.074	0.143	0.318	0.079						0.321	0.053	0.065	0.05	0.057	0.054	0.067	0.188	0.219	0.264	0.287	0.056
		0.278	0.037	0.037	0.042	0.041	0.039	0.039	0.119	0.156	0.266	0.252	0.045						0.652	0.059	0.072	0.062	0.062	0.061	0.071	0.069	0.068	0.101	0.274	0.081						0.326	0.057	0.053	0.051	0.052	0.055	0.051	0.199	0.232	0.278	0.304	0.054
	pET28a-estX-S102A	0.293	0.038	0.039	0.04	0.04	0.041	0.043	0.105	0.137	0.255	0.251	0.046					pET28a-estX-D233A	0.627	0.06	0.059	0.06	0.06	0.059	0.065	0.063	0.069	0.125	0.352	0.08					pET28a-estX-H261A	0.307	0.052	0.055	0.059	0.055	0.059	0.054	0.186	0.24	0.276	0.305	0.053
		0.277	0.038	0.038	0.038	0.041	0.041	0.041	0.102	0.142	0.264	0.248	0.043						0.587	0.062	0.056	0.067	0.072	0.066	0.063	0.065	0.077	0.133	0.337	0.063						0.336	0.54	0.055	0.059	0.054	0.053	0.064	0.189	0.233	0.273	0.308	0.056

## Sheet: Figure6 and Figure7
GCF_002228105.1	Escherichia coli	1979	USA		animal
GCF_002486305.1	Escherichia coli	1983	USA		pig
GCF_028898885.1	Escherichia coli	1984	China		human
GCF_002460645.1	Escherichia coli	1989	Germany		human
GCF_007095185.1	Salmonella enterica subsp. enterica serovar Panama	1990	China		human
GCF_007095265.1	Salmonella enterica subsp. enterica serovar Panama	1990	China		human
GCF_007095275.1	Salmonella enterica subsp. enterica serovar Panama	1990	China		human
GCF_007095285.1	Salmonella enterica subsp. enterica serovar Panama	1993	China		human
GCF_007095335.1	Salmonella enterica subsp. enterica serovar Panama	1993	China		human
GCF_002252145.1	Wohlfahrtiimonas chitiniclastica	1994	USA		human
GCF_007095305.1	Salmonella enterica subsp. enterica serovar Panama	1994	China		human
GCF_007095365.1	Salmonella enterica subsp. enterica serovar Panama	1994	China		human
GCF_007095375.1	Salmonella enterica subsp. enterica serovar Panama	1994	China		human
GCF_007095385.1	Salmonella enterica subsp. enterica serovar Panama	1994	China		human
GCF_007095425.1	Salmonella enterica subsp. enterica serovar Panama	1994	China		human
GCF_007096135.1	Salmonella enterica subsp. enterica serovar Panama	1995	China		human
GCF_002519325.1	Escherichia coli	1997	USA		animal
GCF_003347075.1	Salmonella enterica subsp. enterica	1997	Spain		human
GCF_007094445.1	Salmonella enterica subsp. enterica serovar Panama	1998	China		human
GCF_007094455.1	Salmonella enterica subsp. enterica serovar Panama	1998	China		human
GCF_000835055.1	Escherichia coli	1999	Australia		pig
GCF_031035935.1	Salmonella enterica subsp. enterica	1999	China		human
GCF_000388775.1	Salmonella enterica subsp. enterica serovar Agona str. 32.A.00	2000	United Arab Emirates		animal
GCF_002230995.1	Escherichia coli	2000	USA		animal
GCF_002231025.1	Escherichia coli	2000	USA		animal
GCF_002231075.1	Escherichia coli	2000	USA		animal
GCF_002319195.1	Escherichia coli	2000	USA		pig
GCF_002319485.1	Escherichia coli	2000	USA		pig
GCF_002516985.1	Escherichia coli	2000	USA		pig
GCF_031036455.1	Salmonella enterica subsp. enterica	2000	China		human
GCF_002283015.1	Salmonella enterica subsp. enterica serovar Schwarzengrund	2001	Thailand		other
GCF_002319475.1	Escherichia coli	2001	USA		pig
GCF_007094485.1	Salmonella enterica subsp. enterica serovar Panama	2001	China		human
GCF_000439185.1	Klebsiella pneumoniae subsp. pneumoniae UKKV901664	2002	USA		human
GCF_002474655.1	Escherichia coli	2002	Mexico		chicken
GCF_002851615.1	Klebsiella pneumoniae	2002	Colombia		human
GCF_005382845.1	Escherichia coli	2002	Japan		human
GCF_007094465.1	Salmonella enterica subsp. enterica serovar Panama	2002	China		human
GCF_007094475.1	Salmonella enterica subsp. enterica serovar Panama	2002	China		human
GCF_016454645.1	Salmonella enterica subsp. enterica serovar Heidelberg	2002	USA		pig
GCF_000267605.2	Escherichia coli TW09098	2003	Other		human
GCF_000458665.1	Escherichia coli HVH 176 (4-3428664)	2003	Denmark		human
GCF_000754865.1	Escherichia coli	2003	Denmark		pig
GCF_000783335.1	Escherichia coli	2003	Denmark		pig
GCF_002475305.1	Escherichia coli	2003	USA		pig
GCF_009825995.1	Klebsiella pneumoniae	2003	USA		human
GCF_009826015.1	Klebsiella pneumoniae	2003	USA		human
GCF_009826055.1	Klebsiella pneumoniae	2003	USA		human
GCF_016454225.1	Salmonella enterica subsp. enterica serovar Worthington	2003	USA		pig
GCF_002066235.1	Salmonella enterica subsp. enterica serovar Anatum	2004	China		human
GCF_002952095.1	Escherichia coli	2004	China		human
GCF_005383065.1	Escherichia coli	2004	Japan		human
GCF_007094745.1	Salmonella enterica subsp. enterica serovar Panama	2004	China		human
GCF_007095005.1	Salmonella enterica subsp. enterica serovar Panama	2004	China		human
GCF_022974055.1	Escherichia coli	2004	China		chicken
GCF_002851035.1	Klebsiella pneumoniae	2005	Colombia		human
GCF_002853935.1	Klebsiella pneumoniae	2005	Colombia		human
GCF_004324045.2	Salmonella enterica subsp. enterica serovar Typhimurium	2005	China		environment
GCF_009826225.1	Klebsiella pneumoniae	2005	USA		human
GCF_013180385.1	Klebsiella pneumoniae subsp. pneumoniae	2005	Saudi Arabia		human
GCF_019351335.1	Escherichia coli	2005	China		pig
GCF_022974735.1	Escherichia coli	2005	China		chicken
GCF_002231915.1	Escherichia coli	2006	USA		animal
GCF_002232335.1	Escherichia coli	2006	USA		environment
GCF_002851055.1	Klebsiella pneumoniae	2006	Colombia		human
GCF_004324145.2	Salmonella enterica subsp. enterica serovar Typhimurium	2006	China		environment
GCF_004324275.2	Salmonella enterica subsp. enterica serovar Typhimurium	2006	China		environment
GCF_004324315.2	Salmonella enterica subsp. enterica serovar Typhimurium	2006	China		environment
GCF_007094575.1	Salmonella enterica subsp. enterica serovar Panama	2006	China		human
GCF_009826075.1	Klebsiella pneumoniae	2006	USA		human
GCF_009826105.1	Klebsiella pneumoniae	2006	USA		human
GCF_009826155.1	Klebsiella pneumoniae	2006	USA		human
GCF_022973755.1	Escherichia coli	2006	China		chicken
GCF_000220005.1	Escherichia coli UMNF18	2007	Other		pig
GCF_002056945.1	Salmonella enterica subsp. enterica serovar Typhimurium	2007	USA		human
GCF_002196475.1	Escherichia coli	2007	China		human
GCF_002196475.1	Escherichia coli	2007	China		human
GCF_002196495.1	Escherichia coli	2007	China		human
GCF_002196495.1	Escherichia coli	2007	China		human
GCF_002516765.1	Escherichia coli	2007	USA		animal
GCF_002854735.1	Klebsiella pneumoniae	2007	Colombia		human
GCF_003338275.1	Escherichia coli	2007	Australia		chicken
GCF_004324035.2	Salmonella enterica subsp. enterica serovar Typhimurium	2007	China		environment
GCF_004324115.2	Salmonella enterica subsp. enterica serovar Typhimurium	2007	China		environment
GCF_004324125.2	Salmonella enterica subsp. enterica serovar Typhimurium	2007	China		environment
GCF_004337745.2	Salmonella enterica subsp. enterica serovar Typhimurium	2007	China		environment
GCF_004683725.1	Escherichia coli	2007	Mexico		human
GCF_007094565.1	Salmonella enterica subsp. enterica serovar Panama	2007	China		human
GCF_009866945.2	Escherichia coli	2007	France		cow
GCF_019351355.1	Escherichia coli	2007	China		duck
GCF_900195355.1	Escherichia coli	2007	Australia		pig
GCF_900195445.1	Escherichia coli	2007	Australia		pig
GCF_900195495.1	Escherichia coli	2007	Australia		pig
GCF_900195505.1	Escherichia coli	2007	Australia		pig
GCF_900195685.1	Escherichia coli	2007	Australia		pig
GCF_900195695.1	Escherichia coli	2007	Australia		pig
GCF_900195705.1	Escherichia coli	2007	Australia		pig
GCF_900195795.1	Escherichia coli	2007	Australia		pig
GCF_900195855.1	Escherichia coli	2007	Australia		pig
GCF_900195885.1	Escherichia coli	2007	Australia		pig
GCF_900195935.1	Escherichia coli	2007	Australia		pig
GCF_900195965.1	Escherichia coli	2007	Australia		pig
GCF_900195985.1	Escherichia coli	2007	Australia		pig
GCF_900196055.1	Escherichia coli	2007	Australia		pig
GCF_900196085.1	Escherichia coli	2007	Australia		pig
GCF_900196095.1	Escherichia coli	2007	Australia		pig
GCF_900196125.1	Escherichia coli	2007	Australia		pig
GCF_900196235.1	Escherichia coli	2007	Australia		pig
GCF_900196265.1	Escherichia coli	2007	Australia		pig
GCF_900196275.1	Escherichia coli	2007	Australia		pig
GCF_900196285.1	Escherichia coli	2007	Australia		pig
GCF_900196295.1	Escherichia coli	2007	Australia		pig
GCF_900196305.1	Escherichia coli	2007	Australia		pig
GCF_900196315.1	Escherichia coli	2007	Australia		pig
GCF_900196325.1	Escherichia coli	2007	Australia		pig
GCF_900196335.1	Escherichia coli	2007	Australia		pig
GCF_900196355.1	Escherichia coli	2007	Australia		pig
GCF_900196365.1	Escherichia coli	2007	Australia		pig
GCF_900196385.1	Escherichia coli	2007	Australia		pig
GCF_900196395.1	Escherichia coli	2007	Australia		pig
GCF_900196405.1	Escherichia coli	2007	Australia		pig
GCF_900196415.1	Escherichia coli	2007	Australia		pig
GCF_900196435.1	Escherichia coli	2007	Australia		pig
GCF_900196445.1	Escherichia coli	2007	Australia		pig
GCF_900196465.1	Escherichia coli	2007	Australia		pig
GCF_900196485.1	Escherichia coli	2007	Australia		pig
GCF_900196495.1	Escherichia coli	2007	Australia		pig
GCF_900196535.2	Escherichia coli	2007	Australia		pig
GCF_900196605.1	Escherichia coli	2007	Australia		pig
GCF_900196645.1	Escherichia coli	2007	Australia		pig
GCF_900196655.1	Escherichia coli	2007	Australia		pig
GCF_900196675.1	Escherichia coli	2007	Australia		pig
GCF_900199255.1	Escherichia coli	2007	Australia		pig
GCF_001008725.1	Klebsiella pneumoniae subsp. pneumoniae	2008	USA		human
GCF_001613965.1	Salmonella enterica subsp. enterica serovar Paratyphi B	2008	France		chicken
GCF_001938215.1	Glaesserella parasuis	2008	China		pig
GCF_001938245.1	Glaesserella parasuis	2008	China		pig
GCF_002002305.1	Escherichia coli	2008	Brazil		human
GCF_002065555.1	Salmonella enterica subsp. enterica serovar Kedougou	2008	Thailand		human
GCF_002091075.1	Salmonella enterica subsp. enterica serovar Typhimurium	2008	USA		human
GCF_002238275.1	Salmonella enterica subsp. enterica	2008	Germany		chicken
GCF_002238275.1	Salmonella enterica subsp. enterica	2008	Germany		chicken
GCF_002798625.1	Salmonella enterica subsp. enterica serovar Typhimurium	2008	Brazil		pig
GCF_002798855.1	Salmonella enterica subsp. enterica serovar Typhimurium	2008	Brazil		animal
GCF_002900055.1	Salmonella enterica subsp. enterica serovar Indiana	2008	China		animal
GCF_003318475.1	Escherichia coli	2008	Australia		chicken
GCF_005382585.1	Escherichia coli	2008	Japan		human
GCF_005382765.1	Escherichia coli	2008	Japan		human
GCF_009797355.1	Glaesserella parasuis	2008	China		pig
GCF_020782325.1	Escherichia coli	2008	China		human
GCF_020782385.1	Escherichia coli	2008	China		human
GCF_021474265.1	Salmonella enterica	2008	China		human
GCF_022974695.1	Escherichia coli	2008	China		pig
GCF_022974705.1	Escherichia coli	2008	China		pig
GCF_029845665.1	Escherichia coli	2008	Czech Republic		chicken
GCF_900322635.1	Klebsiella pneumoniae	2008	Brazil		human
GCF_000835045.1	Escherichia coli	2009	Australia		pig
GCF_000965805.1	Enterobacter hormaechei subsp. xiangfangensis	2009	Colombia		human
GCF_001588075.1	Salmonella enterica subsp. enterica serovar Typhimurium	2009	Brazil		other
GCF_001588155.1	Salmonella enterica subsp. enterica serovar Typhimurium	2009	Brazil		food
GCF_002265815.1	Salmonella enterica subsp. enterica serovar Heidelberg	2009	USA		other
GCF_002854435.1	Klebsiella pneumoniae	2009	Colombia		human
GCF_002854495.1	Klebsiella pneumoniae	2009	Colombia		human
GCF_002855195.1	Klebsiella pneumoniae	2009	Colombia		human
GCF_009825815.1	Klebsiella pneumoniae	2009	USA		human
GCF_016056255.1	Klebsiella pneumoniae	2009	USA		human
GCF_020782275.1	Escherichia coli	2009	China		human
GCF_020782405.1	Escherichia coli	2009	China		human
GCF_022973435.1	Escherichia coli	2009	China		pig
GCF_022974215.1	Escherichia coli	2009	China		chicken
GCF_022974605.1	Escherichia coli	2009	China		pig
GCF_022974625.1	Escherichia coli	2009	China		pig
GCF_022974675.1	Escherichia coli	2009	China		pig
GCF_024701595.1	Salmonella enterica subsp. enterica serovar Typhimurium	2009	Brazil		human
GCF_026009115.1	Klebsiella pneumoniae subsp. ozaenae	2009	Japan		animal
GCF_030380445.1	Klebsiella pneumoniae	2009	Japan		other
GCF_001676995.1	Escherichia coli	2010	Germany		chicken
GCF_001720345.1	Klebsiella pneumoniae	2010	Brazil		human
GCF_002012305.1	Escherichia coli	2010	Argentina		human
GCF_002058595.1	Salmonella enterica subsp. enterica serovar Typhimurium var. 5-	2010	USA		human
GCF_002091345.1	Salmonella enterica subsp. enterica serovar Typhimurium	2010	USA		human
GCF_002268725.1	Klebsiella pneumoniae	2010	USA		human
GCF_002268785.1	Klebsiella pneumoniae	2010	USA		human
GCF_002268815.1	Klebsiella pneumoniae	2010	USA		human
GCF_002268915.1	Klebsiella pneumoniae	2010	USA		human
GCF_002268945.1	Klebsiella pneumoniae	2010	USA		human
GCF_002269795.1	Klebsiella pneumoniae	2010	USA		human
GCF_002269815.1	Klebsiella pneumoniae	2010	USA		human
GCF_002269895.1	Klebsiella pneumoniae	2010	USA		human
GCF_002300755.2	Klebsiella pneumoniae	2010	Brazil		human
GCF_002573025.1	Escherichia coli	2010	Netherlands		human
GCF_002854375.1	Klebsiella pneumoniae	2010	Colombia		human
GCF_002854385.1	Klebsiella pneumoniae	2010	Colombia		human
GCF_002854415.1	Klebsiella pneumoniae	2010	Colombia		human
GCF_002855115.1	Klebsiella pneumoniae	2010	Colombia		human
GCF_002855125.1	Klebsiella pneumoniae	2010	Colombia		human
GCF_003009645.1	Escherichia coli	2010	China		chicken
GCF_003338535.1	Escherichia coli	2010	Australia		chicken
GCF_004323995.2	Salmonella enterica subsp. enterica serovar Typhimurium	2010	China		pig
GCF_009825775.1	Klebsiella pneumoniae	2010	USA		human
GCF_018359545.1	Klebsiella pneumoniae	2010	Colombia		human
GCF_018359585.1	Klebsiella pneumoniae	2010	Colombia		human
GCF_018359605.1	Klebsiella pneumoniae	2010	Colombia		human
GCF_018359625.1	Klebsiella pneumoniae	2010	Colombia		human
GCF_019351255.1	Escherichia coli	2010	China		pig
GCF_019351395.1	Escherichia coli	2010	China		pig
GCF_021168415.1	Escherichia coli	2010	Argentina		human
GCF_021168435.1	Escherichia coli	2010	Argentina		human
GCF_022970715.1	Escherichia coli	2010	China		chicken
GCF_022970915.1	Escherichia coli	2010	China		pig
GCF_022970955.1	Escherichia coli	2010	China		pig
GCF_022970975.1	Escherichia coli	2010	China		pig
GCF_022970985.1	Escherichia coli	2010	China		pig
GCF_022971235.1	Escherichia coli	2010	China		chicken
GCF_022971335.1	Escherichia coli	2010	China		chicken
GCF_022971695.1	Escherichia coli	2010	China		chicken
GCF_022971855.1	Escherichia coli	2010	China		pig
GCF_026228785.1	Escherichia coli	2010	Chile		human
GCF_030389655.1	Escherichia coli	2010	Japan		other
GCF_030980035.1	Salmonella enterica subsp. enterica serovar Rissen	2010	Thailand		environment
GCF_031174645.1	Salmonella enterica subsp. enterica serovar Rissen	2010	Thailand		pig
GCF_000814305.1	Klebsiella pneumoniae	2011	USA		human
GCF_001293505.1	Salmonella enterica subsp. enterica serovar Typhimurium	2011	Thailand		human
GCF_001473635.1	Salmonella enterica	2011	USA		human
GCF_001478905.1	Salmonella enterica subsp. enterica serovar Senftenberg	2011	USA		chicken
GCF_001478975.1	Salmonella enterica subsp. enterica serovar Heidelberg	2011	USA		chicken
GCF_001561195.1	Escherichia coli	2011	Germany		human
GCF_001610755.1	Escherichia coli str. Sanji	2011	China		chicken
GCF_001902255.1	Klebsiella pneumoniae	2011	USA		human
GCF_001902535.1	Klebsiella pneumoniae	2011	USA		human
GCF_002091115.1	Salmonella enterica subsp. enterica serovar Typhimurium	2011	China		human
GCF_002268935.1	Klebsiella pneumoniae	2011	USA		human
GCF_002271825.1	Klebsiella pneumoniae	2011	USA		human
GCF_002304205.1	Klebsiella pneumoniae	2011	Brazil		human
GCF_002319375.1	Escherichia coli	2011	USA		pig
GCF_002319455.1	Escherichia coli	2011	USA		pig
GCF_002319635.1	Escherichia coli	2011	USA		pig
GCF_002319645.1	Escherichia coli	2011	USA		pig
GCF_002762135.3	Salmonella enterica subsp. enterica serovar Typhimurium	2011	China		pig
GCF_002798815.1	Salmonella enterica subsp. enterica serovar Typhimurium	2011	Brazil		pig
GCF_002798875.1	Salmonella enterica subsp. enterica serovar Typhimurium	2011	Brazil		pig
GCF_002854235.1	Klebsiella pneumoniae	2011	Colombia		human
GCF_002854275.1	Klebsiella pneumoniae	2011	Colombia		human
GCF_002854295.1	Klebsiella pneumoniae	2011	Colombia		human
GCF_002854335.1	Klebsiella pneumoniae	2011	Colombia		human
GCF_002855035.1	Klebsiella pneumoniae	2011	Colombia		human
GCF_002855075.1	Klebsiella pneumoniae	2011	Colombia		human
GCF_003009875.1	Escherichia coli	2011	China		chicken
GCF_003095575.1	Klebsiella pneumoniae	2011	Brazil		human
GCF_003337975.1	Escherichia coli	2011	Australia		chicken
GCF_003337985.1	Escherichia coli	2011	Australia		chicken
GCF_003338075.1	Escherichia coli	2011	Australia		chicken
GCF_003574335.1	Klebsiella pneumoniae	2011	Uruguay		human
GCF_004324015.2	Salmonella enterica subsp. enterica serovar Typhimurium	2011	China		environment
GCF_004324215.1	Salmonella enterica subsp. enterica serovar Indiana	2011	China		environment
GCF_004324245.2	Salmonella enterica subsp. enterica serovar Typhimurium	2011	China		environment
GCF_005041475.1	Escherichia coli	2011	Canada		environment
GCF_012050025.1	Salmonella enterica subsp. enterica serovar Typhimurium	2011	China		human
GCF_012052225.1	Salmonella enterica subsp. enterica serovar Typhimurium	2011	China		human
GCF_012053905.1	Salmonella enterica subsp. enterica serovar Indiana	2011	India		chicken
GCF_017117185.1	Escherichia coli	2011	China		human
GCF_018359385.1	Klebsiella pneumoniae	2011	Colombia		human
GCF_018359405.1	Klebsiella pneumoniae	2011	Colombia		human
GCF_018359425.1	Klebsiella pneumoniae	2011	Colombia		human
GCF_018359445.1	Klebsiella pneumoniae	2011	Colombia		human
GCF_018359455.1	Klebsiella pneumoniae	2011	Colombia		human
GCF_019702965.1	Klebsiella pneumoniae	2011	Japan		human
GCF_019703005.1	Klebsiella pneumoniae	2011	Japan		human
GCF_019703025.1	Klebsiella pneumoniae	2011	Japan		human
GCF_019703045.1	Klebsiella pneumoniae	2011	Japan		human
GCF_019703065.1	Klebsiella pneumoniae	2011	Japan		human
GCF_019703085.1	Klebsiella pneumoniae	2011	Japan		human
GCF_019703105.1	Klebsiella pneumoniae	2011	Japan		human
GCF_020669775.1	Escherichia coli	2011	Canada		pig
GCF_020669985.1	Escherichia coli	2011	Canada		environment
GCF_020782455.1	Escherichia coli	2011	China		human
GCF_020783115.1	Escherichia coli	2011	China		human
GCF_022970925.1	Escherichia coli	2011	China		pig
GCF_022971035.1	Escherichia coli	2011	China		chicken
GCF_022971835.1	Escherichia coli	2011	China		pig
GCF_022972225.1	Escherichia coli	2011	China		pig
GCF_022972235.1	Escherichia coli	2011	China		pig
GCF_022972275.1	Escherichia coli	2011	China		pig
GCF_022972295.1	Escherichia coli	2011	China		pig
GCF_023017665.1	Salmonella sp. S-L-S1349	2011	China		human
GCF_023101535.1	Escherichia coli	2011	China		pig
GCF_024261345.1	Salmonella enterica subsp. enterica serovar 4,[5],12:i:-	2011	China		pig
GCF_024261625.1	Salmonella enterica subsp. enterica serovar 4,[5],12:i:-	2011	China		pig
GCF_024261635.1	Salmonella enterica subsp. enterica serovar 4,[5],12:i:-	2011	China		pig
GCF_024261705.1	Salmonella enterica subsp. enterica serovar 4,[5],12:i:-	2011	China		pig
GCF_024261725.1	Salmonella enterica subsp. enterica serovar 4,[5],12:i:-	2011	China		chicken
GCF_024261745.1	Salmonella enterica subsp. enterica serovar 4,[5],12:i:-	2011	China		pig
GCF_024261825.1	Salmonella enterica subsp. enterica serovar 4,[5],12:i:-	2011	China		chicken
GCF_024261855.1	Salmonella enterica subsp. enterica serovar 4,[5],12:i:-	2011	China		chicken
GCF_024261965.1	Salmonella enterica subsp. enterica serovar 4,[5],12:i:-	2011	China		duck
GCF_024261985.1	Salmonella enterica subsp. enterica serovar 4,[5],12:i:-	2011	China		chicken
GCF_031197025.1	Salmonella enterica	2011	China		chicken
GCF_949281525.1	Escherichia coli	2011	France		chicken
GCF_000567245.1	Klebsiella pneumoniae BIDMC 34	2012	Other		other
GCF_000567265.1	Klebsiella pneumoniae BIDMC 32	2012	Other		other
GCF_000599905.1	Klebsiella pneumoniae Kb677	2012	Colombia		human
GCF_000714675.1	Klebsiella pneumoniae subsp. pneumoniae KPNIH24	2012	USA		other
GCF_000738865.1	Klebsiella pneumoniae	2012	USA		human
GCF_000738875.1	Klebsiella pneumoniae	2012	USA		human
GCF_000807475.1	Klebsiella pneumoniae	2012	USA		human
GCF_000807495.1	Klebsiella pneumoniae	2012	USA		human
GCF_000982045.1	Klebsiella pneumoniae MRSN 6902	2012	China		human
GCF_000982085.1	Klebsiella pneumoniae HE12	2012	India		human
GCF_001022235.1	Klebsiella pneumoniae	2012	USA		human
GCF_001275215.1	Salmonella enterica subsp. enterica serovar Heidelberg	2012	Colombia		food
GCF_001463105.1	Klebsiella pneumoniae	2012	Norway		human
GCF_001466355.1	Salmonella enterica subsp. enterica serovar Paratyphi B	2012	France		food
GCF_001466365.1	Salmonella enterica subsp. enterica serovar Paratyphi B	2012	France		chicken
GCF_001474305.1	Salmonella enterica	2012	USA		human
GCF_001474415.1	Salmonella enterica	2012	USA		human
GCF_001475335.1	Salmonella enterica	2012	USA		human
GCF_001562635.1	Escherichia coli	2012	China		human
GCF_001562645.1	Escherichia coli	2012	China		human
GCF_001562655.1	Escherichia coli	2012	China		human
GCF_001562695.1	Escherichia coli	2012	China		human
GCF_001562705.1	Escherichia coli	2012	China		human
GCF_001562715.1	Escherichia coli	2012	China		human
GCF_001562755.1	Escherichia coli	2012	China		human
GCF_001562765.1	Escherichia coli	2012	China		human
GCF_001562815.1	Escherichia coli	2012	China		human
GCF_001708165.1	Klebsiella pneumoniae subsp. pneumoniae	2012	USA		human
GCF_001902765.4	Klebsiella pneumoniae	2012	USA		human
GCF_001903285.4	Klebsiella pneumoniae	2012	USA		human
GCF_001903535.4	Klebsiella pneumoniae	2012	USA		human
GCF_001903775.4	Klebsiella pneumoniae	2012	USA		human
GCF_001903835.4	Klebsiella pneumoniae	2012	USA		human
GCF_001903865.4	Klebsiella pneumoniae	2012	USA		human
GCF_001904255.4	Klebsiella pneumoniae	2012	USA		human
GCF_001904425.4	Klebsiella pneumoniae	2012	USA		human
GCF_002185185.2	Klebsiella pneumoniae	2012	USA		human
GCF_002185745.2	Klebsiella pneumoniae	2012	USA		human
GCF_002185755.2	Klebsiella pneumoniae	2012	USA		human
GCF_002185805.2	Klebsiella pneumoniae	2012	USA		human
GCF_002185835.2	Klebsiella pneumoniae	2012	USA		human
GCF_002186405.2	Klebsiella pneumoniae	2012	USA		human
GCF_002631575.1	Escherichia coli	2012	Germany		human
GCF_002798615.1	Salmonella enterica subsp. enterica serovar Typhimurium	2012	Brazil		pig
GCF_002854975.1	Klebsiella pneumoniae	2012	Colombia		human
GCF_002854995.1	Klebsiella pneumoniae	2012	Colombia		human
GCF_002969375.2	Klebsiella pneumoniae subsp. pneumoniae	2012	USA		human
GCF_002969495.2	Klebsiella pneumoniae subsp. pneumoniae	2012	USA		human
GCF_002973855.2	Klebsiella pneumoniae subsp. pneumoniae	2012	USA		human
GCF_002973895.2	Klebsiella pneumoniae subsp. pneumoniae	2012	USA		human
GCF_002973925.2	Klebsiella pneumoniae subsp. pneumoniae	2012	USA		human
GCF_003008665.1	Escherichia coli	2012	China		chicken
GCF_003010335.1	Escherichia coli	2012	China		chicken
GCF_003031505.1	Klebsiella pneumoniae	2012	USA		human
GCF_003337835.1	Escherichia coli	2012	Australia		chicken
GCF_003338355.1	Escherichia coli	2012	Australia		chicken
GCF_003856995.1	Escherichia coli	2012	Saudi Arabia		human
GCF_003858725.1	Escherichia coli	2012	China		human
GCF_003859245.1	Escherichia coli	2012	China		human
GCF_004323815.1	Salmonella enterica subsp. enterica serovar Enteritidis	2012	China		environment
GCF_004337735.2	Salmonella enterica subsp. enterica serovar Typhimurium	2012	China		environment
GCF_006231695.1	Escherichia coli	2012	Estonia		human
GCF_006231775.1	Escherichia coli	2012	Estonia		human
GCF_006232015.1	Escherichia coli	2012	Estonia		human
GCF_006232085.1	Escherichia coli	2012	Estonia		human
GCF_006232825.1	Escherichia coli	2012	Russia		human
GCF_006236725.1	Escherichia coli	2012	Latvia		human
GCF_006236995.1	Escherichia coli	2012	Latvia		human
GCF_008326405.1	Escherichia coli	2012	Japan		environment
GCF_016836935.1	Klebsiella pneumoniae	2012	Paraguay		environment
GCF_016837045.1	Klebsiella pneumoniae	2012	Paraguay		environment
GCF_018359285.1	Klebsiella pneumoniae	2012	Colombia		human
GCF_019351095.1	Escherichia coli	2012	China		pig
GCF_019588225.1	Escherichia coli	2012	USA		dog
GCF_019703125.1	Klebsiella pneumoniae	2012	Japan		human
GCF_019703145.1	Klebsiella pneumoniae	2012	Japan		human
GCF_019703165.1	Klebsiella pneumoniae	2012	Japan		human
GCF_019703185.1	Klebsiella pneumoniae	2012	Japan		human
GCF_019703205.1	Klebsiella pneumoniae	2012	Japan		human
GCF_019703225.1	Klebsiella pneumoniae	2012	Japan		human
GCF_019703245.1	Klebsiella pneumoniae	2012	Japan		human
GCF_019928625.2	Klebsiella pneumoniae	2012	Peru		human
GCF_021168065.1	Escherichia coli	2012	Argentina		human
GCF_021168125.1	Escherichia coli	2012	Argentina		human
GCF_021168155.1	Escherichia coli	2012	Argentina		human
GCF_022969925.1	Escherichia coli	2012	China		chicken
GCF_022969955.1	Escherichia coli	2012	China		chicken
GCF_022969975.1	Escherichia coli	2012	China		chicken
GCF_022971125.1	Escherichia coli	2012	China		chicken
GCF_022971805.1	Escherichia coli	2012	China		chicken
GCF_022972175.1	Escherichia coli	2012	China		pig
GCF_022972185.1	Escherichia coli	2012	China		pig
GCF_023007605.1	Salmonella enterica subsp. enterica serovar Kentucky	2012	Switzerland		human
GCF_023017005.1	Salmonella sp. L-S2582	2012	China		human
GCF_027213625.1	Escherichia coli	2012	Italy		human
GCF_027584635.1	Klebsiella pneumoniae	2012	Kyrgyzstan		human
GCF_027584665.1	Klebsiella pneumoniae	2012	Kyrgyzstan		human
GCF_027584985.1	Klebsiella pneumoniae	2012	USA		human
GCF_029134305.1	Escherichia coli	2012	China		bird
GCF_030167525.1	Escherichia coli	2012	India		human
GCF_900093825.1	Escherichia coli	2012	Viet Nam		chicken
GCF_900093925.1	Escherichia coli	2012	Viet Nam		chicken
GCF_900093955.1	Escherichia coli	2012	Vietnam		chicken
GCF_900093975.1	Escherichia coli	2012	Viet Nam		chicken
GCF_000567025.1	Klebsiella pneumoniae BIDMC 45	2013	USA		human
GCF_000693915.1	Klebsiella pneumoniae CHS 49	2013	Other		human
GCF_000804325.1	Escherichia coli	2013	Malaysia		Pig
GCF_000804345.1	Escherichia coli	2013	Malaysia		environment
GCF_000812235.1	Escherichia coli	2013	Malaysia		Pig
GCF_000812345.1	Escherichia coli	2013	Malaysia		chicken
GCF_000812365.1	Escherichia coli	2013	Malaysia		chicken
GCF_000812725.1	Escherichia coli	2013	Malaysia		chicken
GCF_000812765.1	Escherichia coli	2013	Malaysia		chicken
GCF_001275195.1	Salmonella enterica subsp. enterica serovar Heidelberg	2013	Other		animal
GCF_001475515.1	Salmonella enterica subsp. enterica serovar Derby	2013	France		food
GCF_001587765.1	Salmonella enterica subsp. enterica serovar Typhimurium	2013	Brazil		animal
GCF_001621645.1	Escherichia coli	2013	USA		human
GCF_001902435.1	Klebsiella pneumoniae	2013	Germany		human
GCF_001902515.1	Klebsiella pneumoniae	2013	Germany		human
GCF_001903045.4	Klebsiella pneumoniae	2013	USA		human
GCF_001903135.4	Klebsiella pneumoniae	2013	USA		human
GCF_001903295.4	Klebsiella pneumoniae	2013	USA		human
GCF_001903385.4	Klebsiella pneumoniae	2013	USA		human
GCF_001903435.4	Klebsiella pneumoniae	2013	USA		human
GCF_001903445.4	Klebsiella pneumoniae	2013	USA		human
GCF_001903555.4	Klebsiella pneumoniae	2013	USA		human
GCF_001903875.4	Klebsiella pneumoniae	2013	USA		human
GCF_001904335.4	Klebsiella pneumoniae	2013	USA		human
GCF_001904385.4	Klebsiella pneumoniae	2013	USA		human
GCF_002162475.1	Klebsiella pneumoniae	2013	USA		human
GCF_002180525.1	Klebsiella pneumoniae	2013	USA		human
GCF_002180695.1	Klebsiella pneumoniae	2013	USA		human
GCF_002180775.1	Klebsiella pneumoniae	2013	USA		human
GCF_002180975.1	Klebsiella pneumoniae	2013	USA		human
GCF_002181095.1	Klebsiella pneumoniae	2013	USA		human
GCF_002181265.1	Klebsiella pneumoniae	2013	USA		human
GCF_002181455.1	Klebsiella pneumoniae	2013	USA		human
GCF_002181555.1	Klebsiella pneumoniae	2013	USA		human
GCF_002181625.1	Escherichia coli	2013	USA		human
GCF_002181755.1	Klebsiella pneumoniae	2013	USA		human
GCF_002182305.1	Klebsiella pneumoniae	2013	USA		human
GCF_002182325.1	Klebsiella pneumoniae	2013	USA		human
GCF_002185105.2	Klebsiella pneumoniae	2013	USA		human
GCF_002185155.2	Klebsiella pneumoniae	2013	USA		human
GCF_002185545.2	Klebsiella pneumoniae	2013	USA		human
GCF_002185665.2	Klebsiella pneumoniae	2013	USA		human
GCF_002186085.2	Klebsiella pneumoniae	2013	USA		human
GCF_002186095.2	Klebsiella pneumoniae	2013	USA		human
GCF_002186165.2	Klebsiella pneumoniae	2013	USA		human
GCF_002186275.2	Klebsiella pneumoniae	2013	USA		human
GCF_002186325.2	Klebsiella pneumoniae	2013	USA		human
GCF_002270095.1	Salmonella enterica subsp. enterica serovar Typhimurium	2013	Brazil		food
GCF_002416845.1	Escherichia coli	2013	Egypt		human
GCF_002417555.1	Escherichia coli	2013	South Africa		human
GCF_002442195.1	Escherichia coli	2013	Netherlands		human
GCF_002463285.1	Escherichia coli	2013	USA		pig
GCF_002854865.1	Klebsiella pneumoniae	2013	Colombia		human
GCF_002951775.1	Escherichia coli	2013	China		chicken
GCF_002952975.1	Salmonella enterica subsp. enterica serovar Kentucky	2013	China		human
GCF_002969475.2	Klebsiella pneumoniae subsp. pneumoniae	2013	USA		human
GCF_002969615.2	Klebsiella pneumoniae subsp. pneumoniae	2013	USA		human
GCF_002969855.2	Klebsiella pneumoniae subsp. pneumoniae	2013	USA		human
GCF_002969915.2	Klebsiella pneumoniae subsp. pneumoniae	2013	USA		human
GCF_002969955.2	Klebsiella pneumoniae subsp. pneumoniae	2013	USA		human
GCF_002970195.2	Klebsiella pneumoniae subsp. pneumoniae	2013	USA		human
GCF_002970455.2	Klebsiella pneumoniae subsp. pneumoniae	2013	USA		human
GCF_002970475.2	Klebsiella pneumoniae subsp. pneumoniae	2013	USA		human
GCF_002970485.2	Klebsiella pneumoniae subsp. pneumoniae	2013	USA		human
GCF_002970615.2	Klebsiella pneumoniae subsp. pneumoniae	2013	USA		human
GCF_002970625.2	Klebsiella pneumoniae subsp. pneumoniae	2013	USA		human
GCF_002973835.2	Klebsiella pneumoniae subsp. pneumoniae	2013	USA		human
GCF_002973875.2	Klebsiella pneumoniae subsp. pneumoniae	2013	USA		human
GCF_002973915.2	Klebsiella pneumoniae subsp. pneumoniae	2013	USA		human
GCF_002973955.2	Klebsiella pneumoniae subsp. pneumoniae	2013	USA		human
GCF_002973995.2	Klebsiella pneumoniae subsp. pneumoniae	2013	USA		human
GCF_002974005.2	Klebsiella pneumoniae subsp. pneumoniae	2013	USA		human
GCF_002974015.2	Klebsiella pneumoniae subsp. pneumoniae	2013	USA		human
GCF_003009205.1	Escherichia coli	2013	China		chicken
GCF_003009545.1	Escherichia coli	2013	Other		chicken
GCF_003010105.1	Escherichia coli	2013	China		chicken
GCF_003010215.1	Escherichia coli	2013	China		chicken
GCF_003010355.1	Escherichia coli	2013	China		chicken
GCF_003318765.1	Escherichia coli	2013	Australia		animal
GCF_004124035.2	Salmonella enterica subsp. enterica	2013	China		environment
GCF_005392625.1	Escherichia coli	2013	Japan		environment
GCF_006517015.1	Salmonella enterica subsp. enterica serovar Enteritidis	2013	China		human
GCF_008388535.1	Escherichia coli	2013	Australia		human
GCF_009928565.1	Klebsiella pneumoniae	2013	Argentina		human
GCF_012051245.1	Salmonella enterica subsp. enterica serovar Typhimurium	2013	China		human
GCF_012053325.1	Salmonella enterica subsp. enterica serovar Indiana	2013	India		human
GCF_013404195.1	Escherichia coli	2013	Estonia		human
GCF_016772555.1	Klebsiella pneumoniae	2013	USA		human
GCF_016772575.1	Klebsiella pneumoniae	2013	USA		human
GCF_016772595.1	Klebsiella pneumoniae	2013	USA		human
GCF_016859945.1	Escherichia coli	2013	Vietnam		human
GCF_017254945.1	Escherichia coli	2013	Other		human
GCF_017743075.1	Escherichia coli	2013	China		human
GCF_019351215.1	Escherichia coli	2013	China		pig
GCF_019431295.1	Escherichia coli O141:H4	2013	France		pig
GCF_019492045.1	Klebsiella pneumoniae subsp. pneumoniae	2013	China		human
GCF_019492045.1	Klebsiella pneumoniae subsp. pneumoniae	2013	China		human
GCF_019587985.1	Escherichia coli	2013	USA		dog
GCF_020668525.1	Escherichia coli	2013	Canada		environment
GCF_020669015.1	Escherichia coli	2013	Canada		environment
GCF_020732085.1	Escherichia coli	2013	Canada		other
GCF_020782285.1	Escherichia coli	2013	China		human
GCF_021168035.1	Escherichia coli	2013	Argentina		human
GCF_022545275.1	Escherichia coli	2013	China		human
GCF_022546715.1	Escherichia coli	2013	China		human
GCF_022557015.1	Escherichia coli	2013	China		food
GCF_022971375.1	Escherichia coli	2013	China		chicken
GCF_023017045.1	Salmonella sp. L-S1857	2013	China		human
GCF_023273745.1	Escherichia coli	2013	China		human
GCF_024396895.1	Klebsiella pneumoniae subsp. pneumoniae	2013	China		human
GCF_024396895.1	Klebsiella pneumoniae subsp. pneumoniae	2013	China		human
GCF_025402935.1	Escherichia coli	2013	China		pig
GCF_027584645.1	Klebsiella pneumoniae	2013	Kyrgyzstan		human
GCF_027584915.1	Klebsiella pneumoniae	2013	USA		human
GCF_027889135.1	Escherichia coli	2013	China		human
GCF_028479185.1	Providencia sp. PROV227	2013	China		bacterial
GCF_028480735.1	Providencia sp. PROV168	2013	China		bacterial
GCF_029133775.1	Escherichia coli	2013	China		bird
GCF_031309335.1	Salmonella enterica subsp. enterica	2013	China		human
GCF_900242035.1	Salmonella enterica	2013	Italy		human
GCF_900448335.1	Escherichia coli	2013	United Kingdom		human
GCF_905134195.1	Escherichia coli	2013	France		human
GCF_001030145.1	Enterobacter hormaechei	2014	Other		human
GCF_001030195.1	Enterobacter hormaechei	2014	Other		human
GCF_001030245.1	Escherichia coli	2014	USA		human
GCF_001030355.1	Escherichia coli	2014	USA		human
GCF_001031865.1	Klebsiella pneumoniae	2014	USA		human
GCF_001033565.1	Klebsiella pneumoniae	2014	Other		human
GCF_001033645.1	Klebsiella pneumoniae	2014	Brazil		human
GCF_001034165.1	Klebsiella pneumoniae	2014	Other		human
GCF_001306585.1	Escherichia coli	2014	USA		human
GCF_001524965.1	Enterobacter hormaechei subsp. steigerwaltii	2014	Argentina		human
GCF_001526035.1	Enterobacter hormaechei subsp. steigerwaltii	2014	Argentina		human
GCF_001621765.1	Escherichia coli	2014	USA		human
GCF_001891305.1	Escherichia coli	2014	China		chicken
GCF_001891385.1	Escherichia coli	2014	China		chicken
GCF_001892275.1	Escherichia coli	2014	China		chicken
GCF_001894585.1	Escherichia coli	2014	China		chicken
GCF_001894705.1	Escherichia coli	2014	China		chicken
GCF_001903785.4	Klebsiella pneumoniae	2014	USA		human
GCF_001903995.4	Klebsiella pneumoniae	2014	USA		human
GCF_002018325.1	Salmonella enterica subsp. enterica serovar Typhimurium	2014	Brazil		pig
GCF_002184865.2	Klebsiella pneumoniae	2014	USA		human
GCF_002184875.2	Klebsiella pneumoniae	2014	USA		human
GCF_002185055.2	Klebsiella pneumoniae	2014	USA		human
GCF_002185515.2	Klebsiella pneumoniae	2014	USA		human
GCF_002185555.2	Klebsiella pneumoniae	2014	USA		human
GCF_002186045.2	Klebsiella pneumoniae	2014	USA		human
GCF_002186055.2	Klebsiella pneumoniae	2014	USA		human
GCF_002186185.2	Klebsiella pneumoniae	2014	USA		human
GCF_002189125.1	Citrobacter freundii	2014	China		pig
GCF_002216955.1	Escherichia coli	2014	China		human
GCF_002216985.1	Escherichia coli	2014	China		human
GCF_002216995.1	Escherichia coli	2014	China		human
GCF_002247555.1	Shigella sonnei	2014	Thailand		human
GCF_002263035.1	Escherichia coli	2014	Laos		human
GCF_002263045.1	Escherichia coli	2014	Laos		human
GCF_002263065.1	Escherichia coli	2014	France		human
GCF_002319705.1	Escherichia coli	2014	USA		environment
GCF_002853715.1	Escherichia coli	2014	China		other
GCF_002917415.1	Escherichia coli	2014	Ecuador		other
GCF_002917635.1	Escherichia coli	2014	Ecuador		other
GCF_002918585.2	Klebsiella pneumoniae	2014	China		other
GCF_002970085.2	Klebsiella pneumoniae subsp. pneumoniae	2014	USA		human
GCF_002970115.2	Klebsiella pneumoniae subsp. pneumoniae	2014	USA		human
GCF_002970215.2	Klebsiella pneumoniae subsp. pneumoniae	2014	USA		human
GCF_002970785.2	Klebsiella pneumoniae subsp. pneumoniae	2014	USA		human
GCF_002970815.2	Klebsiella pneumoniae subsp. pneumoniae	2014	USA		human
GCF_002970835.2	Klebsiella pneumoniae subsp. pneumoniae	2014	USA		human
GCF_002973975.2	Klebsiella pneumoniae subsp. pneumoniae	2014	USA		human
GCF_002974055.2	Klebsiella pneumoniae subsp. pneumoniae	2014	USA		human
GCF_002974075.2	Klebsiella pneumoniae subsp. pneumoniae	2014	USA		human
GCF_002974095.2	Klebsiella pneumoniae subsp. pneumoniae	2014	USA		human
GCF_002974115.2	Klebsiella pneumoniae subsp. pneumoniae	2014	USA		human
GCF_002974135.2	Klebsiella pneumoniae subsp. pneumoniae	2014	USA		human
GCF_002974155.2	Klebsiella pneumoniae subsp. pneumoniae	2014	USA		human
GCF_002974165.2	Klebsiella pneumoniae subsp. pneumoniae	2014	USA		human
GCF_002974195.2	Klebsiella pneumoniae subsp. pneumoniae	2014	USA		human
GCF_002974255.2	Klebsiella pneumoniae subsp. pneumoniae	2014	USA		human
GCF_002974275.2	Klebsiella pneumoniae subsp. pneumoniae	2014	USA		human
GCF_002974285.2	Klebsiella pneumoniae subsp. pneumoniae	2014	USA		human
GCF_002974335.2	Klebsiella pneumoniae subsp. pneumoniae	2014	USA		human
GCF_003009505.1	Escherichia coli	2014	China		chicken
GCF_003337025.1	Escherichia coli	2014	Germany		dog
GCF_003403215.1	Klebsiella pneumoniae	2014	USA		human
GCF_003945805.1	Salmonella enterica subsp. enterica serovar Typhimurium	2014	China		other
GCF_004124055.2	Salmonella enterica subsp. enterica	2014	China		other
GCF_004127705.1	Klebsiella pneumoniae	2014	China		chicken
GCF_005503715.1	Salmonella enterica subsp. enterica serovar Typhimurium	2014	China		human
GCF_009709905.1	Escherichia coli	2014	India		chicken
GCF_009898445.1	Escherichia coli	2014	China		bird
GCF_009898505.1	Escherichia coli	2014	China		bird
GCF_009898535.1	Escherichia coli	2014	China		bird
GCF_009903585.1	Escherichia coli	2014	China		bird
GCF_011032165.1	Escherichia coli	2014	Canada		cow
GCF_011077715.1	Escherichia coli	2014	China		animal
GCF_012971885.1	Salmonella enterica subsp. enterica serovar 4,12:i:-	2014	Saudi Arabia		environment
GCF_013169655.1	Escherichia coli	2014	Colombia		human
GCF_013169775.1	Klebsiella pneumoniae	2014	Colombia		human
GCF_013170045.1	Escherichia coli	2014	Colombia		human
GCF_013369755.1	Escherichia coli	2014	USA		environment
GCF_013369845.1	Escherichia coli	2014	USA		environment
GCF_013369865.1	Escherichia coli	2014	USA		environment
GCF_013369885.1	Escherichia coli	2014	USA		environment
GCF_013370245.1	Escherichia coli	2014	USA		environment
GCF_013370295.1	Escherichia coli	2014	USA		environment
GCF_013370625.1	Escherichia coli	2014	USA		environment
GCF_013370825.1	Escherichia coli	2014	USA		environment
GCF_016805825.1	Escherichia coli	2014	Maldives		environment
GCF_016860085.1	Escherichia coli	2014	Vietnam		human
GCF_017119085.1	Escherichia coli	2014	China		environment
GCF_017639065.1	Klebsiella pneumoniae	2014	Switzerland		other
GCF_018108805.1	Klebsiella pneumoniae	2014	Malaysia		human
GCF_018141265.1	Escherichia coli	2014	China		bird
GCF_020589645.1	Klebsiella pneumoniae	2014	Brazil		human
GCF_020782795.1	Escherichia coli	2014	China		human
GCF_021535025.1	Escherichia coli	2014	China		food
GCF_022546495.1	Escherichia coli	2014	China		human
GCF_023017025.1	Salmonella sp. 14ESS1724	2014	China		human
GCF_023017115.1	Salmonella sp. L-S2618	2014	China		human
GCF_023738855.1	Escherichia coli	2014	Spain		human
GCF_024261925.1	Salmonella enterica subsp. enterica serovar 4,[5],12:i:-	2014	China		pig
GCF_024585505.1	Escherichia coli	2014	Cuba		other
GCF_025489385.1	Enterobacter roggenkampii	2014	Poland		chicken
GCF_025660585.1	Proteus mirabilis	2014	China		human
GCF_026619515.1	Klebsiella pneumoniae	2014	China		human
GCF_026624385.1	Escherichia coli	2014	China		human
GCF_904866305.1	Escherichia coli	2014	Australia		human
GCF_949281505.1	Escherichia coli	2014	France		chicken
GCF_949281725.1	Escherichia coli	2014	France		chicken
GCF_949281745.1	Escherichia coli	2014	France		chicken
GCF_001657505.1	Escherichia coli	2015	Poland		chicken
GCF_001891465.1	Escherichia coli	2015	China		chicken
GCF_001891475.1	Escherichia coli	2015	China		chicken
GCF_001891535.1	Escherichia coli	2015	China		chicken
GCF_001891885.1	Escherichia coli	2015	China		chicken
GCF_001892045.1	Escherichia coli	2015	China		environment
GCF_001892055.1	Escherichia coli	2015	China		environment
GCF_001892405.1	Escherichia coli	2015	China		chicken
GCF_001892505.1	Escherichia coli	2015	China		chicken
GCF_001892515.1	Escherichia coli	2015	China		chicken
GCF_001892595.1	Escherichia coli	2015	China		chicken
GCF_001892755.1	Escherichia coli	2015	China		chicken
GCF_001892765.1	Escherichia coli	2015	China		chicken
GCF_001892935.1	Escherichia coli	2015	China		chicken
GCF_001893125.1	Escherichia coli	2015	China		fly
GCF_001893215.1	Escherichia coli	2015	China		fly
GCF_001893225.1	Escherichia coli	2015	China		fly
GCF_001893245.1	Escherichia coli	2015	China		fly
GCF_001893305.1	Escherichia coli	2015	China		fly
GCF_001893385.1	Escherichia coli	2015	China		fly
GCF_001893545.1	Escherichia coli	2015	China		chicken
GCF_001893635.1	Escherichia coli	2015	China		chicken
GCF_001893765.1	Escherichia coli	2015	China		human
GCF_001893995.1	Escherichia coli	2015	China		dog
GCF_001894085.1	Escherichia coli	2015	China		chicken
GCF_001894195.1	Escherichia coli	2015	China		chicken
GCF_001894235.1	Escherichia coli	2015	China		fly
GCF_001894315.1	Escherichia coli	2015	China		dog
GCF_001894335.1	Escherichia coli	2015	China		dog
GCF_001894385.1	Escherichia coli	2015	China		chicken
GCF_001894395.1	Escherichia coli	2015	China		chicken
GCF_001894425.1	Escherichia coli	2015	China		dog
GCF_001894715.1	Escherichia coli	2015	China		chicken
GCF_001903675.4	Klebsiella pneumoniae	2015	USA		human
GCF_001904095.4	Klebsiella pneumoniae	2015	USA		human
GCF_002028525.1	Salmonella enterica subsp. enterica serovar Typhimurium	2015	China		human
GCF_002119075.1	Klebsiella pneumoniae	2015	Brazil		other
GCF_002133365.1	Escherichia coli	2015	China		human
GCF_002152185.1	Escherichia coli	2015	USA		human
GCF_002153215.1	Klebsiella pneumoniae	2015	USA		human
GCF_002153225.1	Klebsiella pneumoniae	2015	USA		human
GCF_002184525.2	Klebsiella pneumoniae	2015	USA		human
GCF_002184705.2	Klebsiella pneumoniae	2015	USA		human
GCF_002185925.2	Klebsiella pneumoniae	2015	USA		human
GCF_002189245.1	Klebsiella pneumoniae	2015	Tunisia		human
GCF_002196825.1	Escherichia coli	2015	China		chicken
GCF_002207985.2	Escherichia coli	2015	France		cat
GCF_002247825.1	Shigella boydii	2015	Thailand		pig
GCF_002250825.1	Escherichia coli	2015	spain		environment
GCF_002260565.1	Salmonella enterica subsp. enterica serovar Typhimurium	2015	USA		animal
GCF_002260985.1	Salmonella enterica subsp. enterica serovar Typhimurium	2015	Brazil		environment
GCF_002326875.1	Escherichia coli	2015	USA		animal
GCF_002896405.1	Escherichia coli	2015	China		pig
GCF_002918815.1	Klebsiella aerogenes	2015	USA		other
GCF_002919565.1	Klebsiella pneumoniae	2015	China		other
GCF_002919575.1	Klebsiella pneumoniae	2015	China		other
GCF_002974235.2	Klebsiella pneumoniae subsp. pneumoniae	2015	USA		human
GCF_003829795.1	Escherichia coli	2015	Thailand		other
GCF_003829805.1	Escherichia coli	2015	Thailand		other
GCF_003829985.1	Escherichia coli	2015	Thailand		other
GCF_003830415.1	Escherichia coli	2015	Thailand		other
GCF_003858755.1	Escherichia coli	2015	China		human
GCF_003859345.1	Escherichia coli	2015	China		human
GCF_003988215.1	Escherichia coli	2015	India		chicken
GCF_004025595.1	Salmonella enterica subsp. enterica serovar Typhimurium	2015	Brazil		animal
GCF_004025645.1	Salmonella enterica subsp. enterica serovar Typhimurium	2015	Brazil		animal
GCF_004025675.1	Salmonella enterica subsp. enterica serovar Typhimurium	2015	Brazil		animal
GCF_004025745.1	Salmonella enterica subsp. enterica serovar Typhimurium	2015	Brazil		animal
GCF_004127515.1	Klebsiella pneumoniae	2015	China		fly
GCF_004127885.1	Klebsiella pneumoniae	2015	China		fly
GCF_004792495.1	Escherichia coli	2015	United Kingdom		animal
GCF_005184305.1	Klebsiella pneumoniae	2015	Venezuela		human
GCF_006130495.1	Klebsiella pneumoniae	2015	China		human
GCF_009668465.1	Salmonella enterica subsp. enterica serovar Muenchen	2015	jodan		animal
GCF_009668475.1	Salmonella enterica subsp. enterica serovar Orion	2015	jodan		animal
GCF_009766375.1	Escherichia coli	2015	Tanzania		sheep
GCF_009766645.1	Escherichia coli	2015	Tanzania		sheep
GCF_009766975.1	Escherichia coli	2015	Tanzania		environment
GCF_009825575.1	Klebsiella pneumoniae	2015	USA		human
GCF_009901805.1	Escherichia coli	2015	saudi Arabia		human
GCF_009902665.1	Salmonella sp. zj-f50	2015	China		environment
GCF_009907985.1	Escherichia coli	2015	Nigeria		human
GCF_011089905.1	Enterobacter roggenkampii	2015	Lebanon		environment
GCF_011331065.1	Escherichia coli	2015	China		human
GCF_012056745.1	Escherichia coli	2015	Vietnam		human
GCF_013346965.1	Escherichia coli	2015	China		human
GCF_013347025.1	Escherichia coli	2015	China		human
GCF_015644125.1	Escherichia coli	2015	Spain		human
GCF_015644135.1	Escherichia coli	2015	Spain		human
GCF_015644295.1	Escherichia coli	2015	Spain		human
GCF_015644315.1	Escherichia coli	2015	Spain		human
GCF_015697825.1	Salmonella enterica subsp. enterica serovar Typhimurium	2015	China		human
GCF_015712595.1	Escherichia coli	2015	China		human
GCF_015712615.1	Escherichia coli	2015	China		human
GCF_016801375.1	Klebsiella pneumoniae	2015	Colombia		human
GCF_016916495.1	Escherichia coli	2015	Spain		pig
GCF_016916515.1	Escherichia coli	2015	Spain		cow
GCF_017573515.1	Salmonella sp. 32130201201500050SM	2015	China		human
GCF_018094945.1	Escherichia coli	2015	Malaysia		human
GCF_018108045.1	Klebsiella pneumoniae	2015	Malaysia		human
GCF_018108705.1	Klebsiella pneumoniae	2015	Singapore		human
GCF_018359305.1	Klebsiella pneumoniae	2015	Colombia		human
GCF_019148765.1	Escherichia coli	2015	China		human
GCF_019297305.1	Escherichia coli	2015	China		human
GCF_019297415.1	Escherichia coli	2015	China		human
GCF_019297485.1	Escherichia coli	2015	China		human
GCF_019297525.1	Escherichia coli	2015	China		human
GCF_020076205.1	Escherichia coli	2015	Mexico		environment
GCF_020076225.1	Escherichia coli	2015	Mexico		pig
GCF_020076265.1	Escherichia coli	2015	Mexico		pig
GCF_020076285.1	Escherichia coli	2015	Mexico		pig
GCF_020616475.1	Escherichia coli	2015	China		human
GCF_021108495.1	Escherichia coli	2015	USA		environment
GCF_021109055.1	Escherichia coli	2015	USA		environment
GCF_021646955.1	Escherichia coli	2015	Italy		pig
GCF_021649585.1	Escherichia coli	2015	Denmark		pig
GCF_021697855.1	Escherichia coli	2015	Peru		animal
GCF_021697875.1	Escherichia coli	2015	Peru		animal
GCF_021697965.1	Escherichia coli	2015	Peru		animal
GCF_021698055.1	Escherichia coli	2015	Peru		animal
GCF_021698075.1	Escherichia coli	2015	Peru		animal
GCF_022213085.1	Escherichia coli	2015	Malaysia		environment
GCF_022546065.1	Escherichia coli	2015	China		human
GCF_022546155.1	Escherichia coli	2015	China		human
GCF_022546155.1	Escherichia coli	2015	China		human
GCF_022546215.1	Escherichia coli	2015	China		human
GCF_022546255.1	Escherichia coli	2015	China		pig
GCF_022546775.1	Escherichia coli	2015	China		human
GCF_022546835.1	Escherichia coli	2015	China		human
GCF_022546835.1	Escherichia coli	2015	China		human
GCF_022546955.1	Escherichia coli	2015	China		human
GCF_022546975.1	Escherichia coli	2015	China		human
GCF_022547035.1	Escherichia coli	2015	China		human
GCF_022547075.1	Escherichia coli	2015	China		human
GCF_022547115.1	Escherichia coli	2015	China		human
GCF_022547215.1	Escherichia coli	2015	China		human
GCF_023017385.1	Salmonella sp. 15E65	2015	China		human
GCF_023371015.1	Escherichia coli	2015	Japan		human
GCF_025717195.1	Escherichia coli	2015	China		human
GCF_026223615.1	Klebsiella pneumoniae	2015	Brazil		human
GCF_026240395.1	Klebsiella pneumoniae	2015	Germany		human
GCF_027584485.1	Klebsiella pneumoniae	2015	Kyrgyzstan		human
GCF_027888995.1	Escherichia coli	2015	China		human
GCF_028481825.1	Providencia sp. PROV138	2015	China		bacterial
GCF_028481965.1	Providencia sp. PROV137	2015	China		bacterial
GCF_029278625.2	Escherichia coli	2015	China		chicken
GCF_029636785.1	Escherichia coli	2015	China		other
GCF_029636805.1	Escherichia coli	2015	China		other
GCF_900156555.1	Escherichia coli	2015	Mexico		pig
GCF_932897035.1	Escherichia coli	2015	Italy		pig
GCF_001704835.1	Escherichia coli	2016	Brunei		chicken
GCF_001940485.1	Escherichia coli	2016	Austria		human
GCF_001971765.1	Escherichia coli	2016	China		human
GCF_001984845.2	Escherichia coli	2016	Brazil		chicken
GCF_002185815.2	Klebsiella pneumoniae	2016	USA		human
GCF_002196615.1	Escherichia coli	2016	China		environment
GCF_002196625.1	Escherichia coli	2016	China		environment
GCF_002246595.2	Escherichia coli	2016	Thailand		pig
GCF_002248045.2	Klebsiella pneumoniae subsp. pneumoniae	2016	Thailand		pig
GCF_002249645.1	Escherichia coli	2016	Thailand		pig
GCF_002251875.2	Klebsiella pneumoniae subsp. pneumoniae	2016	Thailand		pig
GCF_002270125.1	Escherichia coli	2016	China		other
GCF_002270165.1	Escherichia coli	2016	China		food
GCF_002270225.1	Escherichia coli	2016	China		other
GCF_002278115.2	Escherichia coli	2016	Egypt		food
GCF_002290205.1	Salmonella enterica subsp. enterica serovar Saintpaul	2016	Singapore		environment
GCF_002313125.1	Salmonella enterica subsp. enterica serovar Typhimurium	2016	Brazil		food
GCF_002809905.1	Escherichia coli	2016	Argentina		human
GCF_002941065.1	Escherichia coli	2016	China		chicken
GCF_002941165.1	Escherichia coli	2016	China		chicken
GCF_002941185.1	Escherichia coli	2016	China		chicken
GCF_002941605.1	Escherichia coli	2016	China		chicken
GCF_002941625.1	Escherichia coli	2016	China		chicken
GCF_002941665.1	Escherichia coli	2016	China		chicken
GCF_002941685.1	Escherichia coli	2016	China		chicken
GCF_002941765.1	Escherichia coli	2016	China		chicken
GCF_002941785.1	Escherichia coli	2016	China		chicken
GCF_002941795.1	Escherichia coli	2016	China		chicken
GCF_002959215.1	Escherichia coli	2016	China		chicken
GCF_002959225.1	Escherichia coli	2016	China		chicken
GCF_002959315.1	Escherichia coli	2016	China		chicken
GCF_002967105.1	Klebsiella quasipneumoniae	2016	China		chicken
GCF_002967155.1	Klebsiella quasipneumoniae	2016	China		chicken
GCF_002992005.1	Escherichia coli	2016	China		environment
GCF_003047335.1	Salmonella enterica subsp. enterica serovar Albany	2016	Singapore		environment
GCF_003112045.1	Escherichia coli	2016	China		human
GCF_003203295.1	Escherichia coli	2016	Vietnam		human
GCF_003231115.1	Escherichia coli	2016	China		human
GCF_003290835.1	Escherichia coli	2016	China		human
GCF_003291035.1	Escherichia coli	2016	China		human
GCF_003291185.1	Escherichia coli	2016	China		human
GCF_003291305.1	Escherichia coli	2016	China		human
GCF_003291575.1	Escherichia coli	2016	China		human
GCF_003291735.1	Escherichia coli	2016	China		human
GCF_003291775.1	Escherichia coli	2016	China		human
GCF_003291875.1	Escherichia coli	2016	China		human
GCF_003292145.1	Escherichia coli	2016	Other		human
GCF_003292275.1	Escherichia coli	2016	Other		human
GCF_003292835.1	Escherichia coli	2016	Other		human
GCF_003292855.1	Escherichia coli	2016	Other		human
GCF_003293205.1	Escherichia coli	2016	Other		human
GCF_003301045.1	Escherichia coli	2016	Other		human
GCF_003301775.1	Escherichia coli	2016	Other		human
GCF_003301815.1	Escherichia coli	2016	China		human
GCF_003301885.1	Escherichia coli	2016	Other		human
GCF_003302225.1	Escherichia coli	2016	Other		human
GCF_003302245.1	Escherichia coli	2016	Other		human
GCF_003302435.1	Escherichia coli	2016	Other		human
GCF_003302915.1	Escherichia coli	2016	Other		human
GCF_003303015.1	Escherichia coli	2016	China		human
GCF_003303125.1	Escherichia coli	2016	Other		human
GCF_003304045.1	Escherichia coli	2016	China		human
GCF_003304475.1	Escherichia coli	2016	Other		human
GCF_003399945.2	Escherichia coli	2016	Egypt		food
GCF_003400045.2	Escherichia coli	2016	Egypt		food
GCF_003499225.1	Raoultella ornithinolytica	2016	China		chicken
GCF_003499235.1	Raoultella ornithinolytica	2016	China		chicken
GCF_003686615.1	Escherichia coli	2016	China		food
GCF_003686635.1	Escherichia coli	2016	China		food
GCF_003686905.1	Escherichia coli	2016	China		food
GCF_003687155.1	Escherichia coli	2016	China		food
GCF_003790525.1	Escherichia coli	2016	China		chicken
GCF_003795585.1	Escherichia coli	2016	Bolivia		human
GCF_003850685.1	Escherichia coli	2016	Bolivia		human
GCF_003850735.1	Escherichia coli	2016	Bolivia		human
GCF_003859135.1	Escherichia coli	2016	China		human
GCF_003859395.1	Escherichia coli	2016	China		human
GCF_003937625.1	Escherichia coli	2016	USA		other
GCF_003939825.1	Escherichia coli	2016	USA		other
GCF_004006575.1	Escherichia coli	2016	China		chicken
GCF_004124195.2	Salmonella enterica subsp. enterica	2016	China		other
GCF_004153045.1	Escherichia coli	2016	Russia		human
GCF_004153135.1	Escherichia coli	2016	Russia		human
GCF_004194615.2	Salmonella enterica subsp. enterica serovar Stanley	2016	Singapore		environment
GCF_004194625.2	Salmonella enterica subsp. enterica serovar Typhimurium	2016	Singapore		environment
GCF_004282365.1	Escherichia coli	2016	Pakistan		chicken
GCF_004282415.1	Escherichia coli	2016	Pakistan		chicken
GCF_004282455.1	Escherichia coli	2016	Pakistan		chicken
GCF_004282495.1	Escherichia coli	2016	Pakistan		chicken
GCF_004282585.1	Escherichia coli	2016	Pakistan		chicken
GCF_004282685.1	Escherichia coli	2016	Pakistan		chicken
GCF_004283615.1	Escherichia coli	2016	Pakistan		chicken
GCF_004283675.1	Escherichia coli	2016	Pakistan		chicken
GCF_004283935.1	Escherichia coli	2016	Pakistan		chicken
GCF_004283945.1	Escherichia coli	2016	Pakistan		chicken
GCF_004283995.1	Escherichia coli	2016	Pakistan		chicken
GCF_004291635.1	Salmonella enterica subsp. enterica serovar Saintpaul	2016	Singapore		environment
GCF_004291815.1	Salmonella enterica subsp. enterica serovar Albany	2016	Singapore		environment
GCF_004291845.1	Salmonella enterica subsp. enterica serovar Stanley	2016	Singapore		environment
GCF_004291885.1	Salmonella enterica subsp. enterica serovar Stanley	2016	Singapore		environment
GCF_004291905.1	Salmonella enterica subsp. enterica serovar Stanley	2016	Singapore		environment
GCF_004292035.1	Salmonella enterica subsp. enterica serovar Saintpaul	2016	Singapore		environment
GCF_004292065.1	Salmonella enterica subsp. enterica serovar Saintpaul	2016	Singapore		environment
GCF_004292085.1	Salmonella enterica subsp. enterica serovar Saintpaul	2016	Singapore		environment
GCF_004292095.1	Salmonella enterica subsp. enterica serovar Saintpaul	2016	Singapore		environment
GCF_004292395.1	Salmonella enterica subsp. enterica serovar Brancaster	2016	Singapore		environment
GCF_004292445.1	Salmonella enterica subsp. enterica serovar Albany	2016	Singapore		environment
GCF_004292455.1	Salmonella enterica subsp. enterica serovar Albany	2016	Singapore		environment
GCF_004294555.1	Escherichia coli	2016	Pakistan		chicken
GCF_004327725.1	Klebsiella pneumoniae	2016	China		human
GCF_006348965.1	Escherichia coli	2016	Algeria		environment
GCF_006348985.1	Escherichia coli	2016	Algeria		environment
GCF_007093765.1	Salmonella enterica subsp. enterica serovar Panama	2016	China		human
GCF_007094645.1	Salmonella enterica subsp. enterica serovar Panama	2016	China		human
GCF_007094655.1	Salmonella enterica subsp. enterica serovar Panama	2016	China		human
GCF_007094665.1	Salmonella enterica subsp. enterica serovar Panama	2016	China		human
GCF_007094685.1	Salmonella enterica subsp. enterica serovar Panama	2016	China		human
GCF_009790975.1	Escherichia coli	2016	Czech Republic		environment
GCF_011996085.1	Escherichia coli	2016	China		pig
GCF_012952505.1	Klebsiella pneumoniae	2016	USA		human
GCF_013389245.1	Escherichia coli	2016	South Korea		chicken
GCF_014170865.1	Escherichia coli	2016	Canada		environment
GCF_014172355.1	Escherichia coli	2016	Canada		environment
GCF_014325365.1	Escherichia coli	2016	China		pig
GCF_014712435.1	Escherichia coli	2016	China		pig
GCF_014857235.1	Escherichia coli	2016	Belgium		human
GCF_014857265.1	Escherichia coli	2016	Belgium		human
GCF_014857275.1	Escherichia coli	2016	Belgium		human
GCF_014857585.1	Escherichia coli	2016	Belgium		human
GCF_014857655.1	Escherichia coli	2016	Belgium		other
GCF_014857945.1	Escherichia coli	2016	Belgium		human
GCF_014863425.1	Escherichia coli	2016	Belgium		human
GCF_014863445.1	Escherichia coli	2016	Belgium		human
GCF_015697805.1	Salmonella enterica subsp. enterica serovar Typhimurium	2016	China		human
GCF_016123555.1	Escherichia coli	2016	China		environment
GCF_016123575.1	Escherichia coli	2016	China		environment
GCF_016123585.1	Escherichia coli	2016	China		environment
GCF_016805565.1	Klebsiella pneumoniae	2016	Ecuador		human
GCF_016805585.1	Klebsiella pneumoniae	2016	Ecuador		human
GCF_016805625.1	Klebsiella pneumoniae	2016	Maldives		human
GCF_016805765.1	Klebsiella pneumoniae	2016	Maldives		human
GCF_016805785.1	Klebsiella pneumoniae	2016	Ecuador		human
GCF_016805925.1	Escherichia coli	2016	Ecuador		environment
GCF_016806045.1	Escherichia coli	2016	China		human
GCF_016879855.1	Klebsiella pneumoniae	2016	China		human
GCF_016889505.1	Escherichia coli	2016	China		chicken
GCF_017572925.1	Salmonella sp. 3203110320160211	2016	China		human
GCF_017573005.1	Salmonella sp. 3203110320160127	2016	China		human
GCF_017573185.1	Salmonella sp. 3203110320160052	2016	China		human
GCF_018095025.1	Escherichia coli	2016	Malaysia		human
GCF_018108025.1	Klebsiella pneumoniae	2016	Malaysia		human
GCF_018108345.1	Klebsiella pneumoniae	2016	Malaysia		human
GCF_018109085.1	Klebsiella pneumoniae	2016	Singapore		human
GCF_018474985.1	Morganella morganii subsp. morganii	2016	China		human
GCF_019351875.1	Escherichia coli	2016	USA		human
GCF_019585045.1	Escherichia coli	2016	Nigeria		environment
GCF_019585235.1	Escherichia coli	2016	Nigeria		environment
GCF_019660425.1	Escherichia coli	2016	China		human
GCF_019670385.1	Salmonella enterica subsp. enterica serovar 4,[5],12:i:-	2016	Japan		cow
GCF_019780825.1	Escherichia coli	2016	USA		cow
GCF_020162525.1	Escherichia coli	2016	Italy		other
GCF_020162575.1	Escherichia coli	2016	Italy		chicken
GCF_020162635.1	Escherichia coli	2016	Italy		chicken
GCF_020162655.1	Escherichia coli	2016	Italy		other
GCF_020164275.1	Salmonella enterica subsp. enterica serovar Derby	2016	China		pig
GCF_020164295.1	Salmonella enterica subsp. enterica serovar Derby	2016	China		pig
GCF_021167475.1	Escherichia coli	2016	Argentina		human
GCF_021352255.1	Escherichia coli	2016	South Africa		pig
GCF_021503375.1	Klebsiella quasipneumoniae subsp. similipneumoniae	2016	Bangladesh		human
GCF_022553385.1	Escherichia coli	2016	USA		human
GCF_022553455.1	Escherichia coli	2016	USA		human
GCF_022765685.1	Escherichia coli	2016	Austria		human
GCF_023007565.1	Salmonella enterica subsp. enterica serovar Kentucky	2016	Switzerland		human
GCF_023007625.1	Salmonella enterica subsp. enterica serovar Kentucky	2016	Switzerland		human
GCF_023007655.1	Salmonella enterica subsp. enterica serovar Kentucky	2016	Switzerland		human
GCF_023016605.1	Salmonella sp. 16E108	2016	China		human
GCF_023024425.1	Escherichia coli	2016	China		human
GCF_023612215.1	Klebsiella pneumoniae	2016	Australia		human
GCF_024261755.1	Salmonella enterica subsp. enterica serovar 4,[5],12:i:-	2016	China		pig
GCF_024261785.1	Salmonella enterica subsp. enterica serovar 4,[5],12:i:-	2016	China		pig
GCF_024261805.1	Salmonella enterica subsp. enterica serovar 4,[5],12:i:-	2016	China		pig
GCF_024262045.1	Salmonella enterica subsp. enterica serovar 4,[5],12:i:-	2016	China		duck
GCF_025177095.1	Salmonella enterica subsp. enterica serovar Minnesota	2016	Brazil		human
GCF_026420225.1	Salmonella enterica subsp. enterica serovar Typhimurium	2016	China		human
GCF_026612735.1	Escherichia coli	2016	China		pig
GCF_026613075.1	Escherichia coli	2016	China		pig
GCF_026614535.1	Klebsiella pneumoniae	2016	China		chicken
GCF_026614635.1	Klebsiella pneumoniae	2016	China		chicken
GCF_026614645.1	Escherichia coli	2016	China		pig
GCF_026614745.1	Escherichia coli	2016	China		chicken
GCF_026614775.1	Escherichia coli	2016	China		chicken
GCF_026614815.1	Escherichia coli	2016	China		chicken
GCF_026614895.1	Escherichia coli	2016	China		pig
GCF_026614975.1	Escherichia coli	2016	China		chicken
GCF_026619545.1	Escherichia coli	2016	China		human
GCF_026619695.1	Escherichia coli	2016	China		human
GCF_026619915.1	Escherichia coli	2016	China		human
GCF_026768655.1	Escherichia coli	2016	China		human
GCF_026768905.1	Escherichia coli	2016	China		human
GCF_026769175.1	Escherichia coli	2016	China		human
GCF_026769285.1	Escherichia coli	2016	China		human
GCF_027706545.1	Escherichia coli	2016	Spain		chicken
GCF_027920935.1	Escherichia coli	2016	Spain		chicken
GCF_027946815.1	Escherichia coli	2016	Spain		chicken
GCF_028598365.1	Escherichia coli	2016	Canada		pig
GCF_028649315.1	Escherichia coli	2016	Spain		chicken
GCF_029133525.1	Escherichia coli	2016	China		bird
GCF_029946315.1	Escherichia coli	2016	Germany		environment
GCF_030360385.1	Klebsiella pneumoniae	2016	Mexico		human
GCF_030364395.1	Escherichia coli	2016	China		environment
GCF_030364435.1	Escherichia coli	2016	China		food
GCF_900608265.1	Klebsiella pneumoniae	2016	Switzerland		human
GCF_932910215.1	Escherichia coli	2016	Italy		pig
GCF_943733185.1	Escherichia coli	2016	Russia		human
GCF_943790495.1	Escherichia coli	2016	Italy		other
GCF_949281755.1	Escherichia coli	2016	France		chicken
GCF_949281775.1	Escherichia coli	2016	France		chicken
GCF_002164915.1	Escherichia coli	2017	China		human
GCF_002225075.1	Escherichia coli	2017	China		human
GCF_002264075.1	Escherichia coli	2017	China		human
GCF_002811605.1	Escherichia coli	2017	China		human
GCF_002811735.1	Klebsiella pneumoniae	2017	China		human
GCF_002834345.1	Escherichia coli	2017	Peru		human
GCF_002852035.1	Klebsiella pneumoniae subsp. ozaenae	2017	China		human
GCF_002852065.1	Klebsiella pneumoniae subsp. ozaenae	2017	China		human
GCF_002879815.1	Salmonella enterica subsp. enterica serovar Kentucky	2017	Egypt		food
GCF_002885745.1	Salmonella enterica subsp. enterica serovar Kentucky	2017	Egypt		chicken
GCF_002942765.1	Escherichia coli	2017	China		cow
GCF_003000775.1	Escherichia sp. R14	2017	China		environment
GCF_003000995.1	Escherichia sp. R18	2017	China		environment
GCF_003173315.2	Escherichia coli	2017	Brazil		human
GCF_003184005.1	Klebsiella pneumoniae	2017	Turkey		human
GCF_003430295.1	Salmonella enterica	2017	USA		environment
GCF_003432405.1	Klebsiella pneumoniae	2017	China		other
GCF_003686325.1	Escherichia coli	2017	China		chicken
GCF_003686355.1	Escherichia coli	2017	China		chicken
GCF_003686415.1	Escherichia coli	2017	China		chicken
GCF_003686445.1	Escherichia coli	2017	China		chicken
GCF_003686705.1	Escherichia coli	2017	China		chicken
GCF_003686775.1	Escherichia coli	2017	China		chicken
GCF_003688095.1	Escherichia coli	2017	Mexico		other
GCF_003688245.1	Escherichia coli	2017	Mexico		other
GCF_003855635.1	Proteus mirabilis	2017	China		pig
GCF_003860885.1	Klebsiella pneumoniae	2017	USA		human
GCF_003860885.1	Klebsiella pneumoniae	2017	USA		human
GCF_003944555.1	Escherichia fergusonii	2017	China		chicken
GCF_003989585.1	Escherichia coli	2017	Malaysia		human
GCF_004117895.1	Escherichia coli	2017	China		human
GCF_004170795.1	Escherichia coli	2017	Australia		pig
GCF_004170925.1	Escherichia coli	2017	Australia		pig
GCF_004170975.1	Escherichia coli	2017	Australia		pig
GCF_004171055.1	Escherichia coli	2017	Australia		environment
GCF_004171305.1	Escherichia coli	2017	Australia		pig
GCF_004171865.1	Escherichia coli	2017	Australia		pig
GCF_004172055.1	Escherichia coli	2017	Australia		pig
GCF_004172265.1	Escherichia coli	2017	Australia		pig
GCF_004284135.1	Escherichia coli	2017	Pakistan		chicken
GCF_004284275.1	Escherichia coli	2017	Pakistan		chicken
GCF_004284345.1	Escherichia coli	2017	Pakistan		chicken
GCF_004566575.1	Escherichia coli	2017	USA		human
GCF_004567595.1	Escherichia coli	2017	USA		human
GCF_004567595.1	Escherichia coli	2017	USA		human
GCF_004684135.1	Escherichia coli	2017	China		human
GCF_004684195.1	Escherichia coli	2017	China		human
GCF_004924255.1	Escherichia coli	2017	China		pig
GCF_005222465.1	Salmonella enterica subsp. enterica serovar California	2017	China		human
GCF_005233975.1	Escherichia coli	2017	China		plant
GCF_006461405.1	Salmonella enterica	2017	China		food
GCF_006937935.1	Salmonella enterica	2017	China		human
GCF_007844415.1	Escherichia coli	2017	China		human
GCF_007844485.1	Escherichia coli	2017	China		human
GCF_007844495.1	Escherichia coli	2017	China		human
GCF_007844525.1	Escherichia coli	2017	China		human
GCF_008041045.1	Escherichia coli	2017	Russia		human
GCF_008041685.1	Escherichia coli	2017	Russia		human
GCF_008107405.1	Klebsiella pneumoniae	2017	Malaysia		environment
GCF_008931225.1	Salmonella enterica	2017	China		human
GCF_008931245.1	Salmonella enterica	2017	China		human
GCF_009649915.1	Kluyvera intermedia	2017	China		environment
GCF_009650415.1	Kluyvera intermedia	2017	China		other
GCF_009734105.1	Klebsiella pneumoniae	2017	Bangladesh		human
GCF_009791475.1	Klebsiella pneumoniae	2017	Bangladesh		human
GCF_009791495.1	Klebsiella pneumoniae	2017	Bangladesh		human
GCF_010994105.2	Escherichia coli	2017	Israel		environment
GCF_011465095.1	Morganella morganii subsp. morganii	2017	China		human
GCF_013256075.1	Proteus mirabilis	2017	China		duck
GCF_013416235.1	Salmonella enterica subsp. enterica serovar Typhimurium	2017	China		food
GCF_013596835.1	Escherichia fergusonii	2017	United Kingdom		environment
GCF_013713585.1	Escherichia fergusonii	2017	United Kingdom		environment
GCF_013714535.1	Escherichia fergusonii	2017	United Kingdom		environment
GCF_013714825.1	Escherichia fergusonii	2017	United Kingdom		environment
GCF_013715025.1	Escherichia fergusonii	2017	United Kingdom		environment
GCF_013825725.1	Escherichia fergusonii	2017	United Kingdom		environment
GCF_013826985.1	Klebsiella oxytoca	2017	United Kingdom		environment
GCF_013829265.1	Escherichia fergusonii	2017	United Kingdom		environment
GCF_013923185.1	Escherichia fergusonii	2017	United Kingdom		environment
GCF_014104895.1	Escherichia fergusonii	2017	United Kingdom		environment
GCF_014104915.1	Escherichia fergusonii	2017	United Kingdom		environment
GCF_014106295.1	Escherichia fergusonii	2017	United Kingdom		environment
GCF_014117765.1	Klebsiella pneumoniae	2017	Kenya		human
GCF_014216675.1	Escherichia coli	2017	Bangladesh		environment
GCF_014306315.1	Salmonella enterica	2017	China		human
GCF_014306375.1	Salmonella enterica	2017	China		human
GCF_014306395.1	Salmonella enterica	2017	China		human
GCF_014306495.1	Salmonella enterica	2017	China		human
GCF_014306545.1	Salmonella enterica	2017	China		human
GCF_014306555.1	Salmonella enterica	2017	China		human
GCF_014490075.1	Escherichia coli	2017	France		human
GCF_014490125.1	Escherichia coli	2017	France		human
GCF_014490255.1	Escherichia coli	2017	France		human
GCF_014490315.1	Escherichia coli	2017	France		human
GCF_014490435.1	Escherichia coli	2017	France		human
GCF_014490475.1	Escherichia coli	2017	Other		other
GCF_014526165.1	Klebsiella pneumoniae	2017	France		human
GCF_014526265.2	Klebsiella pneumoniae	2017	China		chicken
GCF_014526305.1	Klebsiella pneumoniae	2017	China		chicken
GCF_015316865.1	Escherichia coli	2017	USA		other
GCF_015534795.1	Salmonella sp. SJTUF14152	2017	China		chicken
GCF_015534815.1	Salmonella sp. SJTUF14146	2017	China		chicken
GCF_015693335.1	Escherichia coli	2017	Maldives		human
GCF_015693525.1	Escherichia coli	2017	Maldives		human
GCF_015697785.1	Salmonella enterica subsp. enterica serovar Typhimurium	2017	China		human
GCF_015712425.1	Escherichia coli	2017	China		human
GCF_015712485.1	Escherichia coli	2017	China		human
GCF_015712495.1	Escherichia coli	2017	China		human
GCF_015712505.1	Escherichia coli	2017	China		human
GCF_015732575.1	Salmonella enterica subsp. enterica serovar Typhimurium	2017	China		human
GCF_016404045.1	Escherichia coli	2017	Switzerland		human
GCF_016745895.1	Klebsiella pneumoniae	2017	USA		human
GCF_016772535.1	Klebsiella pneumoniae	2017	USA		human
GCF_016902475.1	Desulfovibrio piger	2017	Other		chicken
GCF_017572565.1	Salmonella sp. 32082101-2017-00322-FB-01-SM-01	2017	China		human
GCF_017572785.1	Salmonella sp. 32100201201700098SM	2017	China		human
GCF_017813495.1	Escherichia coli	2017	India		other
GCF_017814695.1	Escherichia coli	2017	India		fish
GCF_018334455.1	Proteus mirabilis	2017	China		chicken
GCF_018359365.1	Klebsiella pneumoniae	2017	Colombia		human
GCF_018438465.1	Escherichia coli	2017	Germany		human
GCF_018456265.1	Morganella morganii subsp. morganii	2017	China		human
GCF_018790165.1	Escherichia coli	2017	South Africa		environment
GCF_018966845.1	Escherichia coli	2017	China		duck
GCF_019166175.1	Klebsiella pneumoniae	2017	USA		human
GCF_019202675.1	Escherichia coli	2017	Brazil		human
GCF_019402385.1	Salmonella enterica subsp. enterica serovar Minnesota	2017	Brazil		human
GCF_019509435.1	Escherichia coli	2017	Spain		human
GCF_019584115.1	Escherichia coli	2017	Nigeria		environment
GCF_019584865.1	Escherichia coli	2017	Nigeria		environment
GCF_019584905.1	Escherichia coli	2017	Nigeria		environment
GCF_019958005.1	Escherichia coli	2017	China		pig
GCF_019958035.1	Escherichia coli	2017	China		pig
GCF_019958095.1	Escherichia coli	2017	China		pig
GCF_020281995.1	Escherichia coli	2017	Egypt		animal
GCF_020282025.1	Escherichia coli	2017	Egypt		animal
GCF_020282105.1	Escherichia coli	2017	Egypt		cow
GCF_020282165.1	Escherichia coli	2017	Egypt		cow
GCF_021167155.1	Escherichia coli	2017	Argentina		human
GCF_021474285.1	Salmonella enterica	2017	China		human
GCF_021696895.1	Escherichia coli	2017	Peru		cow
GCF_021696935.1	Escherichia coli	2017	Peru		pig
GCF_021697085.1	Escherichia coli	2017	Peru		pig
GCF_021697115.1	Escherichia coli	2017	Peru		cow
GCF_021697315.1	Escherichia coli	2017	Peru		cow
GCF_021697395.1	Escherichia coli	2017	Peru		cow
GCF_021697595.1	Escherichia coli	2017	Peru		animal
GCF_021697605.1	Escherichia coli	2017	Peru		animal
GCF_021697775.1	Escherichia coli	2017	Peru		animal
GCF_021726155.1	Escherichia coli	2017	Newzealand		environment
GCF_022547625.1	Escherichia coli	2017	China		environment
GCF_022548055.1	Escherichia coli	2017	China		environment
GCF_022548075.1	Escherichia coli	2017	China		duck
GCF_022548095.1	Escherichia coli	2017	China		bacteria
GCF_022548105.1	Escherichia coli	2017	China		duck
GCF_022548135.1	Escherichia coli	2017	China		duck
GCF_022548155.1	Escherichia coli	2017	China		duck
GCF_022548395.1	Escherichia coli	2017	China		duck
GCF_022548415.1	Escherichia coli	2017	China		duck
GCF_022548435.1	Escherichia coli	2017	China		duck
GCF_022548445.1	Escherichia coli	2017	China		duck
GCF_022551615.1	Escherichia coli	2017	USA		human
GCF_023016665.1	Salmonella sp. 17E11	2017	China		human
GCF_023017305.1	Salmonella sp. 17E594	2017	China		human
GCF_023017465.1	Salmonella sp. 17E74	2017	China		human
GCF_023017505.1	Salmonella sp. 17E465	2017	China		human
GCF_023243315.1	Klebsiella pneumoniae	2017	China		animal
GCF_023243355.1	Escherichia coli	2017	China		environment
GCF_023244045.1	Klebsiella pneumoniae	2017	China		environment
GCF_023244125.1	Escherichia coli	2017	China		pig
GCF_023244505.1	Escherichia coli	2017	China		pig
GCF_023273355.1	Escherichia coli	2017	China		human
GCF_023273385.1	Escherichia coli	2017	China		human
GCF_023330825.1	Salmonella enterica	2017	China		human
GCF_023330845.1	Salmonella enterica	2017	China		human
GCF_023330885.1	Salmonella enterica	2017	China		human
GCF_023658145.1	Klebsiella pneumoniae	2017	USA		human
GCF_023658165.1	Klebsiella pneumoniae	2017	USA		human
GCF_024260695.1	Salmonella enterica subsp. enterica serovar 4,[5],12:i:-	2017	China		food
GCF_024260725.1	Salmonella enterica subsp. enterica serovar 4,[5],12:i:-	2017	China		duck
GCF_024260745.1	Salmonella enterica subsp. enterica serovar 4,[5],12:i:-	2017	China		duck
GCF_024260755.1	Salmonella enterica subsp. enterica serovar 4,[5],12:i:-	2017	China		duck
GCF_024260785.1	Salmonella enterica subsp. enterica serovar 4,[5],12:i:-	2017	China		duck
GCF_024260805.1	Salmonella enterica subsp. enterica serovar 4,[5],12:i:-	2017	China		duck
GCF_024260825.1	Salmonella enterica subsp. enterica serovar 4,[5],12:i:-	2017	China		duck
GCF_024260835.1	Salmonella enterica subsp. enterica serovar 4,[5],12:i:-	2017	China		duck
GCF_024260855.1	Salmonella enterica subsp. enterica serovar 4,[5],12:i:-	2017	China		duck
GCF_024260885.1	Salmonella enterica subsp. enterica serovar 4,[5],12:i:-	2017	China		duck
GCF_024260945.1	Salmonella enterica subsp. enterica serovar 4,[5],12:i:-	2017	China		duck
GCF_024261025.1	Salmonella enterica subsp. enterica serovar 4,[5],12:i:-	2017	China		pig
GCF_024261065.1	Salmonella enterica subsp. enterica serovar 4,[5],12:i:-	2017	China		duck
GCF_024261075.1	Salmonella enterica subsp. enterica serovar 4,[5],12:i:-	2017	China		duck
GCF_024261085.1	Salmonella enterica subsp. enterica serovar 4,[5],12:i:-	2017	China		duck
GCF_024261125.1	Salmonella enterica subsp. enterica serovar 4,[5],12:i:-	2017	China		chicken
GCF_024261145.1	Salmonella enterica subsp. enterica serovar 4,[5],12:i:-	2017	China		duck
GCF_024261165.1	Salmonella enterica subsp. enterica serovar 4,[5],12:i:-	2017	China		chicken
GCF_024261175.1	Salmonella enterica subsp. enterica serovar 4,[5],12:i:-	2017	China		duck
GCF_024261245.1	Salmonella enterica subsp. enterica serovar 4,[5],12:i:-	2017	China		chicken
GCF_024261255.1	Salmonella enterica subsp. enterica serovar 4,[5],12:i:-	2017	China		chicken
GCF_024261875.1	Salmonella enterica subsp. enterica serovar 4,[5],12:i:-	2017	China		duck
GCF_024261885.1	Salmonella enterica subsp. enterica serovar 4,[5],12:i:-	2017	China		chicken
GCF_024266445.1	Salmonella enterica subsp. enterica serovar Typhimurium	2017	China		human
GCF_024266525.1	Salmonella enterica subsp. enterica serovar Enteritidis	2017	China		human
GCF_024364965.1	Salmonella enterica	2017	China		human
GCF_024365025.1	Salmonella enterica	2017	China		human
GCF_024499095.1	Escherichia coli	2017	Thailand		environment
GCF_024517645.1	Klebsiella pneumoniae	2017	China		dog
GCF_024517885.1	Klebsiella pneumoniae	2017	China		cat
GCF_024518085.1	Klebsiella pneumoniae	2017	China		dog
GCF_024734095.1	Escherichia coli	2017	China		environment
GCF_024990835.1	Klebsiella pneumoniae subsp. pneumoniae	2017	Kenya		human
GCF_025061585.1	Escherichia coli	2017	China		human
GCF_025260985.1	Escherichia coli	2017	France		dog
GCF_025336695.1	Escherichia coli	2017	Democratic Republic of the Congo		environment
GCF_025336745.1	Escherichia coli	2017	Democratic Republic of the Congo		environment
GCF_025437175.1	Escherichia coli	2017	Qatar		food
GCF_025437295.1	Escherichia coli	2017	Qatar		food
GCF_025548395.1	Klebsiella pneumoniae	2017	Nigeria		chicken
GCF_026412585.1	Escherichia coli	2017	China		human
GCF_026703285.1	Klebsiella pneumoniae	2017	USA		human
GCF_026736685.1	Escherichia coli	2017	Russia		human
GCF_027595485.1	Klebsiella pneumoniae	2017	USA		human
GCF_027941515.1	Escherichia coli	2017	Spain		chicken
GCF_027941525.1	Escherichia coli	2017	Spain		chicken
GCF_027941615.1	Escherichia coli	2017	Spain		chicken
GCF_027941635.1	Escherichia coli	2017	Spain		chicken
GCF_028480905.1	Providencia sp. PROV156	2017	China		bacterial
GCF_028484875.1	Providencia sp. PROV032	2017	China		bacterial
GCF_028658355.1	Escherichia coli	2017	Peru		human
GCF_029133755.1	Escherichia coli	2017	China		bird
GCF_029133995.1	Escherichia coli	2017	China		bird
GCF_029716165.1	Escherichia fergusonii	2017	United Kingdom		environment
GCF_029718025.1	Escherichia fergusonii	2017	United Kingdom		environment
GCF_029762935.1	Glaesserella parasuis	2017	China		pig
GCF_029992085.1	Escherichia coli	2017	South Korea		human
GCF_030207935.1	Escherichia coli	2017	China		duck
GCF_030207955.1	Escherichia coli	2017	China		duck
GCF_030336605.1	Citrobacter sp. Cb063	2017	China		human
GCF_030520305.1	Salmonella enterica	2017	Burkina Faso		environment
GCF_030520325.1	Salmonella enterica	2017	Burkina Faso		environment
GCF_030520455.1	Salmonella enterica	2017	Burkina Faso		environment
GCF_030520705.1	Salmonella enterica	2017	Burkina Faso		environment
GCF_030931115.1	Salmonella enterica	2017	China		pig
GCF_031036675.1	Salmonella enterica subsp. enterica	2017	China		human
GCF_031198095.1	Salmonella enterica subsp. enterica serovar Derby	2017	China		food
GCF_031198125.1	Salmonella enterica subsp. enterica serovar Derby	2017	China		food
GCF_902702985.1	Klebsiella variicola	2017	South Africa		human
GCF_932909715.1	Escherichia coli	2017	Italy		pig
GCF_932910315.1	Escherichia coli	2017	Italy		pig
GCF_943733235.1	Klebsiella pneumoniae	2017	Russia		human
GCF_943737905.1	Escherichia coli	2017	Russia		human
GCF_947390745.1	Escherichia coli	2017	United Kingdom		human
GCF_004114395.1	Escherichia coli	2018	Bangladesh		human
GCF_004566595.1	Escherichia coli	2018	USA		human
GCF_004566595.1	Escherichia coli	2018	USA		human
GCF_004568885.1	Escherichia coli	2018	USA		human
GCF_004786105.1	Salmonella enterica	2018	China		food
GCF_004801235.1	Klebsiella pneumoniae	2018	China		human
GCF_005889655.1	Escherichia coli	2018	Brazil		environment
GCF_007352595.1	Escherichia coli	2018	China		pig
GCF_007352605.1	Escherichia coli	2018	China		pig
GCF_008373515.1	Escherichia coli	2018	China		environment
GCF_008373535.1	Escherichia coli	2018	China		environment
GCF_008373935.1	Escherichia coli	2018	China		environment
GCF_008373955.1	Escherichia coli	2018	China		environment
GCF_008373965.1	Escherichia coli	2018	China		environment
GCF_008373975.1	Escherichia coli	2018	China		environment
GCF_008374385.1	Klebsiella pneumoniae	2018	France		human
GCF_009207685.1	Klebsiella pneumoniae	2018	France		human
GCF_009207695.1	Klebsiella pneumoniae	2018	France		human
GCF_009207705.1	Klebsiella pneumoniae	2018	France		human
GCF_009207725.1	Klebsiella pneumoniae	2018	France		human
GCF_009207775.1	Klebsiella pneumoniae	2018	France		human
GCF_009207825.1	Klebsiella pneumoniae	2018	France		human
GCF_009207995.1	Klebsiella pneumoniae	2018	France		human
GCF_009208035.1	Klebsiella pneumoniae	2018	France		human
GCF_009600715.1	Escherichia coli	2018	China		other
GCF_009600735.1	Escherichia coli	2018	China		other
GCF_009600765.1	Escherichia coli	2018	China		other
GCF_009600785.1	Escherichia coli	2018	China		other
GCF_009600795.1	Escherichia coli	2018	China		other
GCF_009600815.1	Escherichia coli	2018	China		other
GCF_009648195.1	Salmonella enterica	2018	China		human
GCF_009648355.1	Escherichia coli	2018	China		human
GCF_009795695.2	Klebsiella pneumoniae	2018	Lebanon		human
GCF_009795695.2	Klebsiella pneumoniae	2018	Lebanon		human
GCF_009812155.1	Escherichia coli	2018	China		environment
GCF_009829055.1	Proteus mirabilis	2018	China		pig
GCF_009909505.1	Escherichia coli	2018	China		environment
GCF_009925195.1	Escherichia coli	2018	Tanzania		other
GCF_009925305.1	Klebsiella pneumoniae	2018	Tanzania		environment
GCF_009925345.1	Klebsiella pneumoniae	2018	Tanzania		other
GCF_009925415.1	Klebsiella pneumoniae	2018	Tanzania		other
GCF_011029605.1	Escherichia coli	2018	Lebanon		human
GCF_011033355.1	Escherichia coli	2018	Philippines		human
GCF_011077375.1	Klebsiella pneumoniae	2018	China		chicken
GCF_011077405.1	Klebsiella pneumoniae	2018	China		chicken
GCF_011077425.1	Klebsiella pneumoniae	2018	China		chicken
GCF_011077435.1	Escherichia coli	2018	China		chicken
GCF_011078045.1	Klebsiella pneumoniae	2018	China		chicken
GCF_011078055.1	Klebsiella pneumoniae	2018	China		chicken
GCF_011078065.1	Klebsiella pneumoniae	2018	China		chicken
GCF_011078105.1	Proteus mirabilis	2018	China		chicken
GCF_011078145.1	Escherichia coli	2018	China		chicken
GCF_011078155.1	Escherichia coli	2018	China		chicken
GCF_012063325.1	Escherichia coli	2018	South Korea		other
GCF_012063335.1	Escherichia coli	2018	South Korea		other
GCF_012843875.1	Desulfovibrio piger	2018	Germany		environment
GCF_013072845.1	Escherichia coli	2018	China		chicken
GCF_013073175.1	Escherichia coli	2018	China		chicken
GCF_013073445.1	Escherichia coli	2018	China		chicken
GCF_013074495.1	Escherichia coli	2018	China		chicken
GCF_013357405.1	Proteus mirabilis	2018	China		other
GCF_013357425.1	Proteus mirabilis	2018	China		environment
GCF_013424115.1	Escherichia coli	2018	India		human
GCF_013424765.1	Escherichia coli	2018	India		chicken
GCF_013424785.1	Escherichia coli	2018	India		chicken
GCF_013424805.1	Escherichia coli	2018	India		chicken
GCF_013424915.1	Escherichia coli	2018	India		chicken
GCF_013425025.1	Escherichia coli	2018	India		chicken
GCF_013425085.1	Escherichia coli	2018	India		chicken
GCF_014155315.1	Escherichia coli	2018	China		animal
GCF_014323465.1	Escherichia coli	2018	Dominican Republic		environment
GCF_014491205.1	Salmonella sp. S134_54621	2018	China		human
GCF_014491805.1	Salmonella sp. S099_03631	2018	China		human
GCF_014491835.1	Salmonella sp. S101_03634	2018	China		human
GCF_014491865.1	Salmonella sp. S100_03632	2018	China		human
GCF_014491875.1	Salmonella sp. S098_03630	2018	China		human
GCF_014492235.1	Salmonella sp. S073_01823	2018	China		human
GCF_014492505.1	Salmonella sp. S055_01148	2018	China		human
GCF_014492525.1	Salmonella sp. S051_01141	2018	China		human
GCF_014492555.1	Salmonella sp. S054_01145	2018	China		human
GCF_014492765.1	Salmonella sp. S039_44712	2018	China		human
GCF_014492795.1	Salmonella sp. S040_44862	2018	China		human
GCF_014596025.1	Salmonella enterica subsp. enterica	2018	China		human
GCF_014893355.1	Klebsiella pneumoniae	2018	South Africa		environment
GCF_015229275.1	Escherichia coli	2018	South Africa		environment
GCF_015229765.1	Escherichia coli	2018	South Africa		animal
GCF_015230515.1	Escherichia coli	2018	South Africa		environment
GCF_015230615.1	Escherichia coli	2018	South Africa		environment
GCF_015230635.1	Escherichia coli	2018	South Africa		environment
GCF_015230715.1	Escherichia coli	2018	South Africa		environment
GCF_015230775.1	Escherichia coli	2018	South Africa		environment
GCF_015230785.1	Escherichia coli	2018	South Africa		environment
GCF_015231065.1	Escherichia coli	2018	South Africa		chicken
GCF_015351575.1	Salmonella enterica subsp. enterica	2018	China		pig
GCF_015356625.1	Escherichia coli	2018	Other		environment
GCF_015356645.1	Escherichia coli	2018	Other		environment
GCF_015687215.1	Escherichia coli	2018	South Africa		environment
GCF_016092005.1	Escherichia coli	2018	China		pig
GCF_016092075.1	Escherichia coli	2018	China		pig
GCF_016586495.1	Klebsiella pneumoniae	2018	Other		other
GCF_016772495.1	Escherichia coli	2018	Laos		chicken
GCF_016786175.1	Escherichia coli	2018	Laos		human
GCF_016791905.1	Escherichia coli	2018	Laos		chicken
GCF_016791925.1	Escherichia coli	2018	Laos		chicken
GCF_016792005.1	Escherichia coli	2018	Laos		human
GCF_016811195.1	Escherichia coli	2018	Korea		chicken
GCF_017160815.1	Escherichia coli O1:HNT	2018	Russia		other
GCF_017570605.1	Escherichia coli O89m:H10	2018	Poland		human
GCF_017570625.1	Escherichia coli O89m:H9	2018	Argentina		human
GCF_017592875.1	Escherichia coli	2018	Lebanon		chicken
GCF_017592925.1	Escherichia coli	2018	Lebanon		chicken
GCF_017592945.1	Escherichia coli	2018	Lebanon		chicken
GCF_017593085.1	Escherichia coli	2018	Lebanon		chicken
GCF_017593125.1	Escherichia coli	2018	Lebanon		chicken
GCF_017593325.1	Escherichia coli	2018	Lebanon		chicken
GCF_017593345.1	Escherichia coli	2018	Lebanon		chicken
GCF_017593365.1	Escherichia coli	2018	Lebanon		chicken
GCF_017593385.1	Escherichia coli	2018	Lebanon		chicken
GCF_017593435.1	Escherichia coli	2018	Lebanon		chicken
GCF_017593465.1	Escherichia coli	2018	Lebanon		chicken
GCF_017593495.1	Escherichia coli	2018	Lebanon		chicken
GCF_017593545.1	Escherichia coli	2018	Lebanon		chicken
GCF_017593585.1	Escherichia coli	2018	Lebanon		chicken
GCF_017593655.1	Escherichia coli	2018	Lebanon		chicken
GCF_017593935.1	Escherichia coli	2018	Lebanon		chicken
GCF_017593985.1	Escherichia coli	2018	Lebanon		chicken
GCF_017594025.1	Escherichia coli	2018	Lebanon		chicken
GCF_017594185.1	Escherichia coli	2018	Lebanon		chicken
GCF_017594225.1	Escherichia coli	2018	Lebanon		chicken
GCF_017594245.1	Escherichia coli	2018	Lebanon		chicken
GCF_017594285.1	Escherichia coli	2018	Lebanon		chicken
GCF_017594305.1	Escherichia coli	2018	Lebanon		chicken
GCF_017594335.1	Escherichia coli	2018	Lebanon		chicken
GCF_017594355.1	Escherichia coli	2018	Lebanon		chicken
GCF_017594485.1	Escherichia coli	2018	Lebanon		chicken
GCF_017594525.1	Escherichia coli	2018	Lebanon		chicken
GCF_017594565.1	Escherichia coli	2018	Lebanon		chicken
GCF_017901195.1	Proteus mirabilis	2018	China		other
GCF_018139005.1	Proteus mirabilis	2018	China		bacterial
GCF_018140035.1	Salmonella enterica	2018	China		chicken
GCF_018310205.1	Escherichia coli	2018	Malaysia		human
GCF_018441545.1	Proteus mirabilis	2018	Germany		human
GCF_018460045.1	Salmonella enterica	2018	China		other
GCF_018760305.1	Salmonella enterica subsp. enterica serovar Typhimurium	2018	China		human
GCF_018760385.1	Salmonella enterica subsp. enterica serovar Typhimurium	2018	China		human
GCF_018760535.1	Salmonella enterica subsp. enterica serovar Typhimurium	2018	China		food
GCF_018760565.1	Salmonella enterica subsp. enterica serovar Typhimurium	2018	China		human
GCF_018760825.1	Salmonella enterica subsp. enterica serovar Typhimurium	2018	China		human
GCF_018789885.1	Escherichia coli	2018	South Africa		environment
GCF_018789975.1	Escherichia coli	2018	South Africa		food
GCF_018790095.1	Escherichia coli	2018	South Africa		environment
GCF_019295035.1	Escherichia coli	2018	Turkey		other
GCF_019492215.1	Escherichia coli	2018	Ecuador		environment
GCF_019492325.1	Escherichia coli	2018	Ecuador		environment
GCF_019969195.1	Salmonella enterica	2018	China		chicken
GCF_020026995.1	Escherichia coli	2018	Ecuador		animal
GCF_020027005.1	Klebsiella pneumoniae	2018	Ecuador		animal
GCF_020148225.1	Escherichia coli	2018	Ecuador		environment
GCF_020168095.1	Escherichia coli	2018	China		human
GCF_020422145.1	Escherichia coli	2018	China		Mink
GCF_020422845.1	Escherichia coli	2018	China		Mink
GCF_020422865.1	Escherichia coli	2018	China		Mink
GCF_021136665.1	Klebsiella pneumoniae	2018	Switzerland		human
GCF_021136665.1	Klebsiella pneumoniae	2018	Switzerland		human
GCF_021136875.1	Klebsiella pneumoniae	2018	Switzerland		human
GCF_021136875.1	Klebsiella pneumoniae	2018	Switzerland		human
GCF_021137635.1	Klebsiella pneumoniae	2018	Switzerland		human
GCF_021137635.1	Klebsiella pneumoniae	2018	Switzerland		human
GCF_021137755.1	Klebsiella pneumoniae	2018	Switzerland		human
GCF_021137755.1	Klebsiella pneumoniae	2018	Switzerland		human
GCF_021277215.1	Salmonella enterica	2018	Russia		chicken
GCF_021343495.1	Escherichia coli	2018	China		human
GCF_021416495.1	Escherichia coli	2018	China		human
GCF_021416925.1	Escherichia coli	2018	China		human
GCF_021417145.1	Escherichia coli	2018	China		human
GCF_021494065.1	Klebsiella pneumoniae	2018	South Africa		environment
GCF_021494085.1	Klebsiella pneumoniae	2018	South Africa		environment
GCF_021494445.1	Escherichia coli	2018	China		environment
GCF_021649055.1	Escherichia coli	2018	Belgium		pig
GCF_021649355.1	Escherichia coli	2018	Denmark		pig
GCF_021697445.1	Escherichia coli	2018	Peru		animal
GCF_021698335.1	Escherichia coli	2018	Peru		animal
GCF_022163245.2	Klebsiella michiganensis	2018	Japan		human
GCF_022353525.1	Klebsiella pneumoniae	2018	China		environment
GCF_022353945.1	Shigella flexneri	2018	China		environment
GCF_022354025.1	Shigella flexneri	2018	China		environment
GCF_022354585.1	Shigella flexneri	2018	China		environment
GCF_022494215.1	Klebsiella pneumoniae	2018	China		environment
GCF_022494355.1	Shigella flexneri	2018	China		environment
GCF_022869365.1	Escherichia coli	2018	Singapore		environment
GCF_022869375.1	Escherichia coli	2018	Singapore		environment
GCF_023007585.1	Salmonella enterica subsp. enterica serovar Kentucky	2018	Switzerland		human
GCF_023014295.1	Escherichia coli	2018	France		dog
GCF_023330805.1	Salmonella enterica	2018	China		human
GCF_023953275.1	Escherichia coli	2018	Russia		environment
GCF_023953555.1	Escherichia coli	2018	Russia		environment
GCF_023953575.1	Escherichia coli	2018	Russia		environment
GCF_023953655.1	Escherichia coli	2018	Russia		human
GCF_024266125.1	Salmonella enterica subsp. enterica serovar Enteritidis	2018	China		human
GCF_024266245.1	Salmonella enterica subsp. enterica serovar Newport	2018	China		human
GCF_024266265.1	Salmonella enterica subsp. enterica serovar Newport	2018	China		human
GCF_024266425.1	Salmonella enterica subsp. enterica serovar Typhimurium	2018	China		human
GCF_024271325.1	Escherichia coli	2018	Canada		cow
GCF_024516685.1	Klebsiella pneumoniae	2018	China		dog
GCF_024516905.1	Klebsiella pneumoniae	2018	China		dog
GCF_024621795.1	Escherichia coli O1:HNT	2018	Russia		other
GCF_024918275.1	Escherichia coli	2018	China		human
GCF_025026775.1	Klebsiella pneumoniae subsp. pneumoniae	2018	Thailand		pig
GCF_025061435.1	Escherichia coli	2018	China		human
GCF_025128375.1	Proteus mirabilis	2018	China		other
GCF_025128515.1	Proteus mirabilis	2018	China		other
GCF_025399265.1	Klebsiella pneumoniae	2018	Argentina		human
GCF_025403895.1	Escherichia coli	2018	Lebanon		human
GCF_025403995.1	Escherichia coli	2018	Lebanon		human
GCF_025404075.1	Escherichia coli	2018	Lebanon		human
GCF_025404545.1	Escherichia coli	2018	Lebanon		human
GCF_025404875.1	Escherichia coli	2018	Lebanon		human
GCF_025436815.1	Escherichia coli	2018	Qatar		food
GCF_025436835.1	Escherichia coli	2018	Qatar		food
GCF_025437075.1	Escherichia coli	2018	Qatar		food
GCF_026736635.1	Escherichia coli	2018	China		human
GCF_027888345.1	Escherichia coli	2018	China		human
GCF_027920305.1	Escherichia coli	2018	Colombia		human
GCF_028551195.1	Escherichia coli	2018	Thailand		other
GCF_029227875.1	Escherichia coli	2018	China		cow
GCF_029457995.1	Escherichia coli	2018	Iran		human
GCF_029855165.1	Escherichia coli	2018	China		human
GCF_029946385.1	Escherichia coli	2018	Germany		environment
GCF_030177395.1	Escherichia coli	2018	China		other
GCF_030178175.1	Escherichia coli	2018	China		other
GCF_030208175.1	Escherichia coli	2018	China		duck
GCF_030372735.1	Escherichia coli	2018	Peru		human
GCF_030931095.1	Salmonella enterica	2018	China		chicken
GCF_031785675.1	Escherichia coli	2018	Argentina		human
GCF_900499285.1	Escherichia coli	2018	France		other
GCF_900499305.1	Escherichia coli	2018	France		other
GCF_907275035.1	Escherichia coli B	2018	Portugal		food
GCF_907275045.1	Escherichia coli B	2018	Portugal		food
GCF_907275055.1	Escherichia coli B	2018	Portugal		food
GCF_907275065.1	Escherichia coli B	2018	Portugal		food
GCF_907275075.1	Klebsiella pneumoniae	2018	Portugal		food
GCF_907275085.1	Klebsiella pneumoniae	2018	Portugal		food
GCF_907275095.1	Escherichia coli B	2018	Portugal		food
GCF_907275105.1	Escherichia coli B	2018	Portugal		food
GCF_929607135.1	Klebsiella pneumoniae	2018	United Kingdom		human
GCF_949281595.1	Escherichia coli	2018	France		chicken
GCF_009806735.1	Salmonella enterica subsp. enterica	2019	China		chicken
GCF_009905115.1	Escherichia coli	2019	Singapore		human
GCF_011045775.1	Klebsiella pneumoniae	2019	China		chicken
GCF_011077505.1	Klebsiella pneumoniae	2019	China		chicken
GCF_011078265.1	Klebsiella pneumoniae	2019	China		chicken
GCF_011605145.1	Escherichia coli	2019	China		pig
GCF_011605175.1	Escherichia coli	2019	China		pig
GCF_011605215.1	Escherichia coli	2019	China		pig
GCF_011605245.1	Escherichia coli	2019	China		environment
GCF_013187405.1	Escherichia coli	2019	Nigeria		environment
GCF_013187505.1	Escherichia coli	2019	Nigeria		chicken
GCF_013187615.1	Klebsiella pneumoniae	2019	Nigeria		chicken
GCF_013357525.1	Proteus mirabilis	2019	China		environment
GCF_013357545.1	Proteus mirabilis	2019	China		human
GCF_013395275.1	Escherichia coli	2019	Switzerland		human
GCF_013402855.1	Escherichia coli	2019	Australia		human
GCF_013424515.1	Escherichia coli	2019	India		chicken
GCF_013424535.1	Escherichia coli	2019	India		chicken
GCF_013618825.1	Citrobacter werkmanii	2019	Nigeria		chicken
GCF_014892375.1	Escherichia coli	2019	Lebanon		environment
GCF_014892435.1	Escherichia coli	2019	Lebanon		environment
GCF_014897685.1	Escherichia coli	2019	Lebanon		environment
GCF_014897695.1	Escherichia coli	2019	Lebanon		environment
GCF_014900915.1	Escherichia coli	2019	Egypt		environment
GCF_014900925.1	Escherichia coli	2019	Egypt		human
GCF_014900935.1	Escherichia coli	2019	Egypt		environment
GCF_014900945.1	Escherichia coli	2019	Egypt		environment
GCF_014900955.1	Escherichia coli	2019	Egypt		human
GCF_015229355.1	Escherichia coli	2019	South Africa		other
GCF_015229635.1	Escherichia coli	2019	South Africa		animal
GCF_015230085.1	Escherichia coli	2019	South Africa		other
GCF_015278495.1	Klebsiella quasipneumoniae	2019	China		human
GCF_015351445.1	Salmonella enterica subsp. enterica	2019	China		environment
GCF_015351495.1	Salmonella enterica subsp. enterica serovar Typhimurium	2019	China		environment
GCF_015992365.1	Klebsiella quasipneumoniae	2019	China		human
GCF_016019235.1	Escherichia coli	2019	Switzerland		human
GCF_016019275.1	Escherichia coli	2019	Switzerland		human
GCF_016679915.1	Citrobacter youngae	2019	China		chicken
GCF_016760605.1	Escherichia coli	2019	Bangladesh		human
GCF_016762315.1	Klebsiella pneumoniae	2019	Bangladesh		human
GCF_016888465.1	Enterobacter hormaechei	2019	Turkey		food
GCF_016905725.1	Escherichia coli	2019	Czech Republic		human
GCF_017088405.1	Escherichia coli	2019	Singapore		human
GCF_017088425.1	Escherichia coli	2019	Singapore		human
GCF_017088485.1	Escherichia coli	2019	Singapore		human
GCF_017162475.1	Escherichia coli	2019	Lebanon		chicken
GCF_017162515.1	Escherichia coli	2019	Lebanon		chicken
GCF_017162545.1	Escherichia coli	2019	Lebanon		environment
GCF_017164095.1	Escherichia coli	2019	Singapore		human
GCF_017164125.1	Citrobacter sedlakii	2019	Lebanon		human
GCF_017164435.1	Escherichia coli	2019	Singapore		human
GCF_017164705.1	Escherichia coli	2019	Singapore		human
GCF_017571835.1	Salmonella sp. 32040203-2019-00133	2019	China		human
GCF_017598845.1	Escherichia coli	2019	China		duck
GCF_017639005.1	Escherichia coli	2019	Switzerland		environment
GCF_018263975.1	Escherichia coli	2019	Egypt		human
GCF_018359195.1	Klebsiella pneumoniae	2019	Colombia		human
GCF_018359205.1	Klebsiella pneumoniae	2019	Colombia		human
GCF_018359255.1	Klebsiella pneumoniae	2019	Colombia		human
GCF_018449045.1	Klebsiella pneumoniae	2019	China		food
GCF_018863015.1	Escherichia coli	2019	China		duck
GCF_018863035.1	Escherichia coli	2019	China		duck
GCF_018863045.1	Escherichia coli	2019	China		duck
GCF_018863095.1	Escherichia coli	2019	China		duck
GCF_018863115.1	Escherichia coli	2019	China		duck
GCF_019781205.1	Escherichia coli	2019	Germany		human
GCF_019879535.1	Escherichia coli	2019	China		human
GCF_019926545.1	Escherichia coli	2019	China		human
GCF_019926675.1	Escherichia coli	2019	China		human
GCF_019926805.1	Escherichia coli	2019	China		human
GCF_020003285.1	Salmonella enterica	2019	China		chicken
GCF_020003395.1	Salmonella enterica	2019	China		chicken
GCF_020023425.1	Escherichia fergusonii	2019	China		environment
GCF_020034875.1	Escherichia fergusonii	2019	China		chicken
GCF_020034885.1	Escherichia fergusonii	2019	China		chicken
GCF_020034935.1	Escherichia fergusonii	2019	China		chicken
GCF_020034955.1	Escherichia fergusonii	2019	China		chicken
GCF_020034975.1	Escherichia fergusonii	2019	China		chicken
GCF_020034985.1	Escherichia fergusonii	2019	China		chicken
GCF_020035015.1	Escherichia fergusonii	2019	China		chicken
GCF_020035025.1	Escherichia fergusonii	2019	China		chicken
GCF_020035055.1	Escherichia fergusonii	2019	China		duck
GCF_020035065.1	Escherichia fergusonii	2019	China		duck
GCF_020035095.1	Escherichia fergusonii	2019	China		chicken
GCF_020035115.1	Escherichia fergusonii	2019	China		duck
GCF_020035125.1	Escherichia fergusonii	2019	China		duck
GCF_020035155.1	Escherichia fergusonii	2019	China		chicken
GCF_020035175.1	Escherichia fergusonii	2019	China		chicken
GCF_020163875.1	Salmonella enterica subsp. enterica serovar Derby	2019	China		environment
GCF_020163915.1	Salmonella enterica subsp. enterica serovar Derby	2019	China		food
GCF_020163935.1	Salmonella enterica subsp. enterica serovar Derby	2019	China		food
GCF_020164095.1	Salmonella enterica subsp. enterica serovar Derby	2019	China		environment
GCF_020164115.1	Salmonella enterica subsp. enterica serovar Derby	2019	China		environment
GCF_020164155.1	Salmonella enterica subsp. enterica serovar Derby	2019	China		environment
GCF_020164175.1	Salmonella enterica subsp. enterica serovar Derby	2019	China		environment
GCF_020164195.1	Salmonella enterica subsp. enterica serovar Derby	2019	China		environment
GCF_020164235.1	Salmonella enterica subsp. enterica serovar Derby	2019	China		other
GCF_020168175.1	Escherichia coli	2019	China		human
GCF_020181735.1	Salmonella enterica	2019	Spain		food
GCF_020181755.1	Salmonella enterica	2019	Spain		food
GCF_020422375.1	Escherichia coli	2019	China		Mink
GCF_020422465.1	Escherichia coli	2019	China		Mink
GCF_020564875.1	Escherichia coli	2019	Thailand		human
GCF_020827555.1	Escherichia coli	2019	China		human
GCF_020827895.1	Escherichia coli	2019	China		human
GCF_020966395.1	Escherichia coli	2019	Czech Republic		human
GCF_020966535.1	Escherichia coli	2019	Czech Republic		human
GCF_021083205.1	Escherichia coli	2019	China		human
GCF_021276945.1	Salmonella enterica	2019	Russia		food
GCF_021276965.1	Salmonella enterica	2019	Russia		chicken
GCF_021276975.1	Salmonella enterica	2019	Russia		chicken
GCF_021277045.1	Salmonella enterica	2019	Russia		chicken
GCF_021277065.1	Salmonella enterica	2019	Russia		food
GCF_021277165.1	Salmonella enterica	2019	Russia		chicken
GCF_021277185.1	Salmonella enterica	2019	Russia		food
GCF_021483315.1	Escherichia coli	2019	Jordan		human
GCF_021484965.1	Klebsiella pneumoniae	2019	China		human
GCF_021498045.1	Escherichia coli	2019	China		fish
GCF_021649185.1	Escherichia coli	2019	Denmark		pig
GCF_022550755.1	Escherichia coli	2019	France		human
GCF_022550785.1	Escherichia coli	2019	France		human
GCF_022550855.1	Escherichia coli	2019	France		human
GCF_022603885.1	Salmonella enterica	2019	China		human
GCF_022761205.1	Escherichia coli	2019	Peru		environment
GCF_022802395.1	Proteus mirabilis	2019	China		chicken
GCF_022802665.1	Proteus mirabilis	2019	China		chicken
GCF_022802695.1	Proteus mirabilis	2019	China		chicken
GCF_022969415.1	Escherichia coli	2019	China		bird
GCF_023196045.1	Escherichia coli	2019	China		pig
GCF_023196055.1	Escherichia coli	2019	China		pig
GCF_023196125.1	Escherichia coli	2019	China		pig
GCF_023196145.1	Escherichia coli	2019	China		pig
GCF_023196165.1	Escherichia coli	2019	China		pig
GCF_023196185.1	Escherichia coli	2019	China		pig
GCF_023196195.1	Escherichia coli	2019	China		pig
GCF_023196225.1	Escherichia coli	2019	China		pig
GCF_023196225.1	Escherichia coli	2019	China		pig
GCF_023196265.1	Escherichia coli	2019	China		pig
GCF_023196305.1	Escherichia coli	2019	China		pig
GCF_023196325.1	Escherichia coli	2019	China		pig
GCF_023196345.1	Escherichia coli	2019	China		pig
GCF_023196365.1	Escherichia coli	2019	China		pig
GCF_023196385.1	Escherichia coli	2019	China		pig
GCF_023196395.1	Escherichia coli	2019	China		pig
GCF_023196425.1	Escherichia coli	2019	China		environment
GCF_023196455.1	Escherichia coli	2019	China		environment
GCF_023330765.1	Salmonella enterica	2019	China		human
GCF_023330785.1	Salmonella enterica	2019	China		human
GCF_023598865.1	Escherichia coli	2019	China		human
GCF_023599015.1	Escherichia coli	2019	China		human
GCF_023599055.1	Escherichia coli	2019	China		human
GCF_023599805.1	Escherichia coli	2019	China		human
GCF_023599965.1	Escherichia coli	2019	China		human
GCF_023599985.1	Escherichia coli	2019	China		human
GCF_023600045.1	Escherichia coli	2019	China		human
GCF_023600175.1	Escherichia coli	2019	China		human
GCF_023600205.1	Escherichia coli	2019	China		human
GCF_023600365.1	Escherichia coli	2019	China		human
GCF_023600565.1	Escherichia coli	2019	China		human
GCF_023600745.1	Escherichia coli	2019	China		human
GCF_023848645.1	Salmonella enterica subsp. enterica serovar Typhimurium	2019	China		pig
GCF_023952795.1	Escherichia coli	2019	Russia		human
GCF_023952875.1	Escherichia coli	2019	Russia		human
GCF_023952975.1	Escherichia coli	2019	Russia		environment
GCF_024241715.1	Salmonella enterica	2019	China		pig
GCF_024241735.1	Salmonella enterica	2019	China		pig
GCF_024241835.1	Salmonella enterica	2019	China		pig
GCF_024241975.1	Salmonella enterica	2019	China		pig
GCF_024242015.1	Salmonella enterica	2019	China		environment
GCF_024242035.1	Salmonella enterica	2019	China		pig
GCF_024242315.1	Salmonella enterica	2019	China		pig
GCF_024242515.1	Salmonella enterica	2019	China		environment
GCF_024384705.1	Escherichia coli	2019	Myanmar		animal
GCF_024496305.1	Escherichia coli	2019	China		fish
GCF_024516465.1	Klebsiella pneumoniae	2019	China		cat
GCF_024517345.1	Klebsiella pneumoniae	2019	China		dog
GCF_024534295.1	Klebsiella pneumoniae	2019	Argentina		human
GCF_024700955.1	Salmonella enterica subsp. enterica serovar Minnesota	2019	Brazil		food
GCF_024700975.1	Salmonella enterica subsp. enterica serovar Minnesota	2019	Brazil		food
GCF_024917735.1	Escherichia coli	2019	USA		human
GCF_024918035.1	Escherichia coli	2019	China		human
GCF_025061495.1	Escherichia coli	2019	China		human
GCF_025177455.1	Salmonella enterica subsp. enterica serovar Minnesota	2019	Brazil		chicken
GCF_025399355.1	Klebsiella pneumoniae	2019	Argentina		human
GCF_025399555.1	Klebsiella pneumoniae	2019	Argentina		human
GCF_025583145.1	Escherichia coli	2019	China		chicken
GCF_025583245.1	Escherichia coli	2019	China		duck
GCF_025583285.1	Escherichia coli	2019	China		chicken
GCF_025583325.1	Escherichia coli	2019	China		chicken
GCF_025583365.1	Escherichia coli	2019	China		chicken
GCF_025630855.1	Escherichia coli	2019	Argentina		human
GCF_026800315.1	Escherichia coli	2019	China		environment
GCF_026801655.1	Escherichia coli	2019	China		environment
GCF_026801705.1	Escherichia coli	2019	China		animal
GCF_028557055.1	Escherichia coli	2019	India		chicken
GCF_028557095.1	Escherichia coli	2019	India		environment
GCF_028557215.1	Escherichia coli	2019	India		environment
GCF_028610505.1	Proteus mirabilis	2019	Other		chicken
GCF_028623085.1	Escherichia coli	2019	China		environment
GCF_028863575.1	Klebsiella pneumoniae	2019	China		human
GCF_029525955.1	Klebsiella pneumoniae	2019	China		human
GCF_029677205.1	Escherichia coli	2019	China		chicken
GCF_029763795.1	Glaesserella parasuis	2019	China		pig
GCF_029871695.1	Escherichia coli	2019	Greece		environment
GCF_029871795.1	Escherichia coli	2019	Greece		environment
GCF_029871895.1	Escherichia coli	2019	Greece		environment
GCF_030142725.1	Escherichia coli	2019	India		chicken
GCF_030163035.1	Escherichia coli	2019	China		chicken
GCF_030163065.1	Escherichia coli	2019	China		chicken
GCF_030196235.1	Escherichia coli	2019	China		environment
GCF_030196255.1	Escherichia coli	2019	China		environment
GCF_030196725.1	Escherichia coli	2019	China		chicken
GCF_030196755.1	Escherichia coli	2019	China		chicken
GCF_030196775.1	Escherichia coli	2019	China		chicken
GCF_030196825.1	Escherichia coli	2019	China		chicken
GCF_030196855.1	Escherichia coli	2019	China		chicken
GCF_030196895.1	Escherichia coli	2019	China		chicken
GCF_030196955.1	Escherichia coli	2019	China		chicken
GCF_030197025.1	Escherichia coli	2019	China		chicken
GCF_030197095.1	Escherichia coli	2019	China		chicken
GCF_030197115.1	Escherichia coli	2019	China		chicken
GCF_030197155.1	Escherichia coli	2019	China		chicken
GCF_030197225.1	Escherichia coli	2019	China		chicken
GCF_030197265.1	Escherichia coli	2019	China		chicken
GCF_030207615.1	Escherichia coli	2019	China		environment
GCF_030208415.1	Escherichia coli	2019	China		duck
GCF_030208475.1	Escherichia coli	2019	China		duck
GCF_030208495.1	Escherichia coli	2019	China		duck
GCF_030208505.1	Escherichia coli	2019	China		duck
GCF_030208555.1	Escherichia coli	2019	China		environment
GCF_030325175.1	Escherichia coli	2019	China		human
GCF_030325425.1	Escherichia coli	2019	China		human
GCF_030511105.1	Escherichia coli	2019	Afghanistan		human
GCF_030517155.1	Salmonella enterica subsp. enterica serovar 1,4,12:i:-	2019	Thailand		animal
GCF_031038935.1	Salmonella enterica subsp. enterica	2019	China		human
GCF_031038975.1	Salmonella enterica subsp. enterica	2019	China		human
GCF_031038995.1	Salmonella enterica subsp. enterica	2019	China		human
GCF_031463005.1	Klebsiella pneumoniae	2019	Argentina		human
GCF_031626915.1	Escherichia coli	2019	France		sheep
GCF_031626955.1	Escherichia coli	2019	France		sheep
GCF_031626995.1	Escherichia coli	2019	France		sheep
GCF_031627005.1	Escherichia coli	2019	France		sheep
GCF_031627035.1	Escherichia coli	2019	France		sheep
GCF_031627055.1	Escherichia coli	2019	France		sheep
GCF_031627075.1	Escherichia coli	2019	France		sheep
GCF_031627095.1	Escherichia coli	2019	France		sheep
GCF_031627115.1	Escherichia coli	2019	France		sheep
GCF_031627175.1	Escherichia coli	2019	France		sheep
GCF_031800225.1	Klebsiella pasteurii	2019	China		human
GCF_032140145.1	Escherichia coli	2019	France		sheep
GCF_949554075.1	Klebsiella pneumoniae	2019	Portugal		animal
GCF_949554135.1	Klebsiella pneumoniae	2019	Portugal		animal
GCF_956465465.1	Klebsiella pneumoniae	2019	Portugal		house
GCF_017372255.1	Salmonella sp. SAL-045	2020	China		other
GCF_017598885.1	Escherichia coli	2020	China		duck
GCF_018790685.1	Escherichia coli	2020	South Africa		environment
GCF_019282815.1	Escherichia coli	2020	USA		human
GCF_019282835.1	Escherichia coli	2020	USA		human
GCF_019436605.1	Escherichia coli	2020	China		chicken
GCF_019436665.1	Escherichia coli	2020	China		chicken
GCF_019436705.1	Escherichia coli	2020	China		chicken
GCF_019436725.1	Escherichia coli	2020	China		chicken
GCF_019458715.1	Escherichia coli	2020	pakistan		chicken
GCF_019459845.1	Escherichia coli	2020	pakistan		chicken
GCF_019459935.1	Escherichia coli	2020	pakistan		chicken
GCF_019754995.1	Escherichia coli	2020	Saudi Arabia		food
GCF_019927265.1	Klebsiella pneumoniae	2020	USA		human
GCF_020149645.1	Escherichia coli	2020	China		human
GCF_020215925.1	Escherichia coli	2020	Bangladesh		environment
GCF_020594895.1	Escherichia coli	2020	China		environment
GCF_020861595.1	Escherichia fergusonii	2020	China		other
GCF_020861605.1	Escherichia fergusonii	2020	China		other
GCF_020861645.1	Escherichia fergusonii	2020	China		other
GCF_020883415.1	Escherichia fergusonii	2020	China		other
GCF_021206595.1	Klebsiella pneumoniae	2020	Pakistan		human
GCF_021276405.1	Salmonella enterica	2020	Russia		chicken
GCF_021276445.1	Salmonella enterica	2020	Russia		chicken
GCF_021276465.1	Salmonella enterica	2020	Russia		chicken
GCF_021276525.1	Salmonella enterica	2020	Russia		food
GCF_021276605.1	Salmonella enterica	2020	Russia		chicken
GCF_021276625.1	Salmonella enterica	2020	Russia		chicken
GCF_021276665.1	Salmonella enterica	2020	Russia		chicken
GCF_021276685.1	Salmonella enterica	2020	Russia		chicken
GCF_021276705.1	Salmonella enterica	2020	Russia		chicken
GCF_021343175.1	Escherichia coli	2020	China		human
GCF_021343335.1	Escherichia coli	2020	China		human
GCF_021343415.1	Escherichia coli	2020	China		human
GCF_021463945.1	Escherichia coli	2020	New Zealand		environment
GCF_022424005.1	Escherichia coli	2020	China		monkey
GCF_022488885.1	Escherichia coli	2020	China		pig
GCF_022489205.1	Escherichia coli	2020	China		pig
GCF_022489485.1	Escherichia coli	2020	China		pig
GCF_022538135.1	Escherichia coli	2020	China		pig
GCF_022538145.1	Escherichia coli	2020	China		pig
GCF_022538265.1	Escherichia coli	2020	China		pig
GCF_022538315.1	Escherichia coli	2020	China		pig
GCF_022538365.1	Escherichia coli	2020	China		pig
GCF_022538415.1	Escherichia coli	2020	China		pig
GCF_022538435.1	Escherichia coli	2020	China		pig
GCF_022538535.1	Escherichia coli	2020	China		pig
GCF_022538575.1	Escherichia coli	2020	China		pig
GCF_022538645.1	Escherichia coli	2020	China		pig
GCF_022539035.1	Escherichia coli	2020	China		pig
GCF_022539155.1	Escherichia coli	2020	China		pig
GCF_022539235.1	Escherichia coli	2020	China		pig
GCF_022603655.1	Salmonella enterica	2020	China		human
GCF_023100765.1	Escherichia coli	2020	China		human
GCF_023276945.1	Escherichia coli	2020	Argentina		pig
GCF_023276975.1	Escherichia coli	2020	China		environment
GCF_023472815.1	Escherichia coli	2020	China		human
GCF_023482465.1	Escherichia coli	2020	South Africa		environment
GCF_023535085.1	Escherichia coli	2020	China		pig
GCF_023554855.1	Escherichia coli	2020	Peru		other
GCF_023554875.1	Escherichia coli	2020	Peru		other
GCF_023554965.1	Escherichia coli	2020	Peru		other
GCF_023756905.1	Salmonella enterica subsp. enterica serovar Indiana	2020	India		chicken
GCF_023756965.1	Salmonella enterica subsp. enterica serovar Indiana	2020	India		chicken
GCF_024241475.1	Salmonella enterica	2020	China		chicken
GCF_024241495.1	Salmonella enterica	2020	China		chicken
GCF_024241515.1	Salmonella enterica	2020	China		chicken
GCF_024241535.1	Salmonella enterica	2020	China		chicken
GCF_024717675.1	Escherichia coli	2020	China		sheep
GCF_024717695.1	Escherichia coli	2020	China		sheep
GCF_025732175.1	Klebsiella oxytoca	2020	China		bacterial
GCF_025791995.1	Escherichia coli	2020	India		other
GCF_025792435.1	Escherichia coli	2020	India		chicken
GCF_026236295.1	Escherichia coli	2020	Australia		human
GCF_027891055.1	Klebsiella pneumoniae	2020	Brazil		environment
GCF_027988365.1	Escherichia coli	2020	France		human
GCF_028557135.1	Escherichia coli	2020	India		chicken
GCF_028557145.1	Escherichia coli	2020	India		environment
GCF_028557175.1	Escherichia coli	2020	India		environment
GCF_028656535.1	Klebsiella pneumoniae	2020	China		human
GCF_029318875.1	Escherichia coli	2020	China		chicken
GCF_029318935.1	Escherichia coli	2020	China		chicken
GCF_029318975.1	Escherichia coli	2020	China		cow
GCF_029319035.1	Escherichia coli	2020	China		cow
GCF_029319085.1	Escherichia coli	2020	China		chicken
GCF_029625095.1	Escherichia coli	2020	China		chicken
GCF_029625115.1	Escherichia coli	2020	China		chicken
GCF_029625155.1	Escherichia coli	2020	China		cow
GCF_029625195.1	Escherichia coli	2020	China		cow
GCF_029625455.1	Escherichia coli	2020	China		chicken
GCF_030162095.1	Escherichia coli	2020	China		other
GCF_030163085.1	Escherichia coli	2020	China		chicken
GCF_030194295.1	Klebsiella pneumoniae	2020	China		chicken
GCF_030710705.1	Salmonella sp. 34FS33I	2020	China		chicken
GCF_030710725.1	Salmonella sp. 34FS33O	2020	China		chicken
GCF_030732695.1	Escherichia coli	2020	China		pig
GCF_030732785.1	Escherichia coli	2020	China		pig
GCF_030996505.1	Escherichia coli	2020	Thailand		dog
GCF_031462875.1	Klebsiella pneumoniae	2020	Argentina		human
GCF_031462885.1	Klebsiella pneumoniae	2020	Argentina		human
GCF_949281695.1	Escherichia coli	2020	France		chicken
GCF_949554155.1	Klebsiella pneumoniae	2020	Portugal		food
GCF_949554175.1	Klebsiella pneumoniae	2020	Portugal		environment
GCF_956457395.1	Klebsiella pneumoniae	2020	Portugal		chicken
GCF_956459485.1	Klebsiella pneumoniae	2020	Portugal		chicken
GCF_956465225.1	Klebsiella pneumoniae	2020	Portugal		chicken
GCF_019655655.1	Citrobacter braakii	2021	Viet Nam		other
GCF_019655695.1	Escherichia coli	2021	Viet Nam		other
GCF_020091645.1	Escherichia coli	2021	China		food
GCF_022538855.1	Escherichia coli	2021	China		pig
GCF_022538875.1	Escherichia coli	2021	China		pig
GCF_022538895.1	Escherichia coli	2021	China		pig
GCF_022556375.1	Salmonella sp. YC4-4	2021	China		environment
GCF_022556415.1	Salmonella sp. YT3-8-4	2021	China		environment
GCF_022556445.1	Salmonella sp. YT3-12-4	2021	China		environment
GCF_022556495.1	Salmonella sp. YT3-17-4	2021	China		environment
GCF_022556565.1	Salmonella sp. YN4-2	2021	China		environment
GCF_022761365.1	Escherichia coli	2021	China		human
GCF_022761425.1	Escherichia coli	2021	China		human
GCF_022761445.1	Escherichia coli	2021	China		human
GCF_022761605.1	Escherichia coli	2021	China		human
GCF_023094055.1	Escherichia fergusonii	2021	China		other
GCF_023221815.1	Klebsiella pneumoniae	2021	Argentina		human
GCF_023221835.1	Klebsiella pneumoniae	2021	Argentina		human
GCF_023221855.1	Klebsiella pneumoniae	2021	Argentina		human
GCF_023221875.1	Klebsiella pneumoniae	2021	China		human
GCF_023238365.1	Escherichia coli	2021	China		human
GCF_023330725.1	Salmonella enterica	2021	China		human
GCF_023604675.1	Proteus mirabilis	2021	China		pig
GCF_023604705.1	Proteus mirabilis	2021	China		pig
GCF_023653375.1	Proteus mirabilis	2021	China		human
GCF_024700655.1	Escherichia coli	2021	India		food
GCF_025175005.1	Morganella morganii	2021	China		pig
GCF_025379285.1	Proteus mirabilis	2021	China		human
GCF_025379325.1	Proteus mirabilis	2021	China		human
GCF_025421935.1	Escherichia coli	2021	China		human
GCF_025909795.1	Escherichia coli	2021	China		environment
GCF_026195335.1	Salmonella enterica	2021	Russia		environment
GCF_026195365.1	Salmonella enterica	2021	Russia		environment
GCF_026195725.1	Salmonella enterica	2021	Russia		environment
GCF_026223395.1	Klebsiella pneumoniae	2021	Brazil		human
GCF_027887495.1	Escherichia coli	2021	China		human
GCF_027887675.1	Escherichia coli	2021	China		human
GCF_027942095.1	Salmonella enterica subsp. enterica serovar Typhimurium	2021	China		food
GCF_028464445.1	Escherichia coli	2021	China		human
GCF_028525005.1	Escherichia coli	2021	China		environment
GCF_028525045.1	Escherichia coli	2021	China		environment
GCF_028525385.1	Escherichia coli	2021	China		environment
GCF_028525445.1	Escherichia coli	2021	China		environment
GCF_029088165.1	Escherichia coli	2021	China		pig
GCF_029088185.1	Escherichia coli	2021	China		chicken
GCF_029088225.1	Escherichia coli	2021	China		chicken
GCF_029088245.1	Escherichia coli	2021	China		chicken
GCF_029088265.1	Escherichia coli	2021	China		chicken
GCF_029088285.1	Escherichia coli	2021	China		chicken
GCF_029088715.1	Escherichia coli	2021	China		pig
GCF_029432695.1	Proteus mirabilis	2021	China		chicken
GCF_029435955.1	Proteus mirabilis	2021	China		chicken
GCF_029522065.1	Escherichia coli	2021	India		chicken
GCF_029764345.1	Glaesserella parasuis	2021	China		pig
GCF_029764645.1	Glaesserella parasuis	2021	China		pig
GCF_029956095.1	Klebsiella pneumoniae	2021	Ecuador		human
GCF_030013185.1	Escherichia coli	2021	Belgium		pig
GCF_030013205.1	Escherichia coli	2021	Belgium		human
GCF_030143165.1	Escherichia coli	2021	China		chicken
GCF_030143225.1	Escherichia coli	2021	China		chicken
GCF_030169555.1	Klebsiella pneumoniae	2021	China		chicken
GCF_030169635.1	Escherichia coli	2021	China		environment
GCF_030177155.1	Escherichia coli	2021	China		environment
GCF_030194355.1	Klebsiella oxytoca	2021	China		environment
GCF_030194365.1	Klebsiella oxytoca	2021	China		environment
GCF_030194435.1	Escherichia coli	2021	China		environment
GCF_030194485.1	Escherichia coli	2021	China		environment
GCF_030194535.1	Klebsiella oxytoca	2021	China		environment
GCF_030194555.1	Klebsiella pneumoniae	2021	China		environment
GCF_030194575.1	Escherichia coli	2021	China		environment
GCF_030194595.1	Escherichia coli	2021	China		environment
GCF_030194615.1	Klebsiella pneumoniae	2021	China		environment
GCF_030194655.1	Escherichia coli	2021	China		environment
GCF_030194685.1	Escherichia coli	2021	China		environment
GCF_030194725.1	Escherichia coli	2021	China		environment
GCF_030194755.1	Escherichia coli	2021	China		environment
GCF_030194815.1	Escherichia coli	2021	China		environment
GCF_030194835.1	Escherichia coli	2021	China		environment
GCF_030194845.1	Escherichia coli	2021	China		environment
GCF_030194895.1	Escherichia coli	2021	China		environment
GCF_030194915.1	Escherichia coli	2021	China		environment
GCF_030195055.1	Escherichia coli	2021	China		environment
GCF_030195075.1	Escherichia coli	2021	China		chicken
GCF_030195095.1	Escherichia coli	2021	China		chicken
GCF_030195115.1	Klebsiella oxytoca	2021	China		chicken
GCF_030195125.1	Escherichia coli	2021	China		chicken
GCF_030195175.1	Klebsiella oxytoca	2021	China		chicken
GCF_030195215.1	Escherichia coli	2021	China		chicken
GCF_030195225.1	Klebsiella oxytoca	2021	China		chicken
GCF_030195275.1	Escherichia coli	2021	China		chicken
GCF_030195315.1	Escherichia coli	2021	China		environment
GCF_030195375.1	Escherichia coli	2021	China		environment
GCF_030195395.1	Klebsiella pneumoniae	2021	China		environment
GCF_030195435.1	Escherichia coli	2021	China		environment
GCF_030195445.1	Escherichia coli	2021	China		environment
GCF_030195475.1	Escherichia coli	2021	China		environment
GCF_030195515.1	Escherichia coli	2021	China		environment
GCF_030195535.1	Escherichia coli	2021	China		environment
GCF_030195575.1	Klebsiella oxytoca	2021	China		environment
GCF_030195585.1	Escherichia coli	2021	China		environment
GCF_030195675.1	Klebsiella pneumoniae	2021	China		environment
GCF_030195705.1	Klebsiella pneumoniae	2021	China		environment
GCF_030195735.1	Klebsiella pneumoniae	2021	China		environment
GCF_030195755.1	Escherichia coli	2021	China		chicken
GCF_030195765.1	Escherichia coli	2021	China		chicken
GCF_030195775.1	Escherichia coli	2021	China		environment
GCF_030195815.1	Klebsiella pneumoniae	2021	China		chicken
GCF_030195835.1	Klebsiella pneumoniae	2021	China		chicken
GCF_030195845.1	Escherichia coli	2021	China		chicken
GCF_030195875.1	Klebsiella pneumoniae	2021	China		environment
GCF_030195895.1	Escherichia coli	2021	China		chicken
GCF_030195905.1	Escherichia coli	2021	China		chicken
GCF_030195935.1	Escherichia coli	2021	China		chicken
GCF_030195955.1	Klebsiella pneumoniae	2021	China		environment
GCF_030195975.1	Escherichia coli	2021	China		chicken
GCF_030195995.1	Escherichia coli	2021	China		chicken
GCF_030196005.1	Klebsiella pneumoniae	2021	China		chicken
GCF_030196035.1	Klebsiella pneumoniae	2021	China		chicken
GCF_030196055.1	Escherichia coli	2021	China		chicken
GCF_030196065.1	Klebsiella pneumoniae	2021	China		chicken
GCF_030196115.1	Klebsiella pneumoniae	2021	China		environment
GCF_030346235.1	Escherichia coli	2021	Belgium		environment
GCF_030384845.1	Escherichia coli	2021	China		human
GCF_030397635.1	Klebsiella pneumoniae	2021	USA		human
GCF_030486325.1	Escherichia coli	2021	Bangladesh		animal
GCF_030675665.1	Klebsiella pneumoniae	2021	USA		human
GCF_030675755.1	Klebsiella pneumoniae	2021	USA		human
GCF_030675785.1	Klebsiella pneumoniae	2021	USA		human
GCF_030706935.1	Escherichia coli	2021	Spain		other
GCF_031020925.1	Escherichia coli	2021	China		human
GCF_031193605.1	Escherichia coli	2021	China		human
GCF_031193635.1	Escherichia coli	2021	China		human
GCF_031193735.1	Escherichia coli	2021	China		human
GCF_031193765.1	Escherichia coli	2021	China		human
GCF_031193815.1	Escherichia coli	2021	China		human
GCF_031193845.1	Escherichia coli	2021	China		human
GCF_031193995.1	Escherichia coli	2021	China		human
GCF_031194015.1	Escherichia coli	2021	China		human
GCF_031194025.1	Escherichia coli	2021	China		human
GCF_031194075.1	Escherichia coli	2021	China		human
GCF_031824995.1	Escherichia coli	2021	China		human
GCF_031825015.1	Escherichia coli	2021	China		human
GCF_032143835.1	Escherichia coli	2021	Ghana		animal
[truncated: 259 more rows]

## Sheet: Supplementary table 2
	0	256	128	64	32	16	8	4	2	1	0.5	Negative-control
kanamycin (μg/mL)	0.557	0.076	0.073	0.075	0.074	0.077	0.081	0.076	0.075	0.248	0.371	0.083
	0.506	0.069	0.064	0.068	0.062	0.068	0.076	0.076	0.071	0.184	0.224	0.078
	0.578	0.073	0.067	0.07	0.068	0.071	0.077	0.079	0.062	0.231	0.297	0.071
ciprofloxacin (μg/mL)	0.469	0.065	0.064	0.067	0.063	0.066	0.067	0.067	0.063	0.068	0.065	0.07
	0.459	0.063	0.061	0.066	0.061	0.063	0.062	0.06	0.065	0.06	0.063	0.066
	0.461	0.067	0.066	0.071	0.062	0.065	0.069	0.063	0.066	0.063	0.062	0.061
levofloxacin (μg/mL)	0.473	0.067	0.069	0.073	0.067	0.075	0.078	0.075	0.077	0.07	0.074	0.081
	0.484	0.068	0.064	0.067	0.065	0.095	0.073	0.07	0.065	0.069	0.069	0.083
	0.459	0.067	0.066	0.063	0.071	0.068	0.064	0.072	0.073	0.066	0.073	0.075
terramycin (μg/mL)	0.507	0.088	0.075	0.071	0.07	0.073	0.072	0.068	0.066	0.065	0.069	0.068
	0.529	0.08	0.068	0.063	0.063	0.062	0.063	0.062	0.059	0.058	0.057	0.058
	0.483	0.078	0.072	0.077	0.061	0.069	0.074	0.071	0.066	0.069	0.063	0.068
clindamycin (μg/mL)	0.542	0.078	0.075	0.074	0.078	0.078	0.08	0.081	0.081	0.075	0.084	0.078
	0.516	0.077	0.071	0.064	0.076	0.077	0.075	0.075	0.07	0.069	0.079	0.084
	0.545	0.072	0.076	0.073	0.068	0.072	0.077	0.083	0.081	0.076	0.079	0.078
amoxicillin (μg/mL)	0.489	0.066	0.068	0.067	0.068	0.069	0.075	0.068	0.067	0.065	0.161	0.068
	0.466	0.064	0.063	0.062	0.061	0.064	0.065	0.065	0.063	0.064	0.213	0.064
	0.487	0.068	0.062	0.065	0.066	0.062	0.069	0.071	0.076	0.068	0.234	0.066
cefoxifin (μg/mL)	0.474	0.069	0.071	0.071	0.072	0.079	0.074	0.078	0.076	0.071	0.184	0.077
	0.461	0.066	0.069	0.066	0.068	0.071	0.069	0.072	0.07	0.071	0.184	0.078
	0.492	0.063	0.067	0.074	0.069	0.064	0.065	0.069	0.073	0.072	0.203	0.075
florfenicol (μg/mL)	0.461	0.066	0.066	0.064	0.064	0.066	0.066	0.069	0.065	0.066	0.137	0.068
	0.509	0.058	0.057	0.058	0.06	0.06	0.059	0.06	0.059	0.061	0.147	0.061
	0.435	0.067	0.062	0.067	0.059	0.069	0.063	0.061	0.068	0.069	0.168	0.065
cefotaxime (μg/mL)	0.546	0.079	0.081	0.075	0.076	0.077	0.078	0.079	0.079	0.076	0.082	0.08
	0.478	0.079	0.071	0.073	0.074	0.085	0.083	0.084	0.077	0.079	0.08	0.093
	0.528	0.075	0.073	0.082	0.073	0.079	0.081	0.074	0.075	0.079	0.077	0.076
clindamycin (μg/mL)	0.484	0.073	0.072	0.07	0.081	0.084	0.077	0.087	0.168	0.216	0.269	0.08
	0.487	0.07	0.071	0.065	0.078	0.079	0.074	0.083	0.163	0.213	0.272	0.084
	0.513	0.078	0.076	0.069	0.073	0.079	0.068	0.077	0.187	0.244	0.279	0.073
phenicol (μg/mL)	0.448	0.069	0.066	0.064	0.064	0.066	0.065	0.065	0.064	0.067	0.132	0.066
	0.509	0.058	0.057	0.058	0.058	0.059	0.058	0.06	0.061	0.06	0.135	0.061
	0.485	0.061	0.059	0.063	0.056	0.055	0.068	0.064	0.067	0.059	0.144	0.063
doxycycline (μg/mL)	0.547	0.083	0.077	0.073	0.071	0.076	0.078	0.077	0.077	0.073	0.079	0.083
	0.53	0.075	0.068	0.07	0.065	0.074	0.077	0.08	0.074	0.07	0.084	0.082
	0.568	0.071	0.078	0.073	0.068	0.069	0.074	0.077	0.075	0.073	0.071	0.072
lincomycin (μg/mL)	0.489	0.069	0.061	0.063	0.132	0.2	0.275	0.317	0.332	0.336	0.341	0.072
	0.476	0.067	0.062	0.06	0.107	0.196	0.26	0.309	0.33	0.329	0.303	0.06
	0.493	0.063	0.071	0.066	0.136	0.219	0.269	0.342	0.356	0.337	0.362	0.063

## Sheet: Supplementary figure 3
		0	1024	512	256	128	64	32	16	8	4	2	Negative-control
Tylosin (μg/mL)		0.33	0.065	0.06	0.064	0.07	0.136	0.154	0.233	0.286	0.346	0.409	0.061
	pET28a	0.334	0.063	0.055	0.056	0.061	0.114	0.158	0.201	0.236	0.291	0.317	0.055
		0.328	0.063	0.058	0.057	0.065	0.108	0.14	0.19	0.243	0.307	0.317	0.058
		0.313	0.076	0.168	0.173	0.195	0.243	0.31	0.364	0.399	0.387	0.405	0.07
	pET28a-estX	0.309	0.079	0.173	0.165	0.178	0.236	0.302	0.346	0.373	0.382	0.388	0.065
		0.313	0.081	0.168	0.177	0.195	0.25	0.305	0.344	0.396	0.395	0.374	0.062
		0	128	64	32	16	8	4	2	1	0.5	0.25	Negative-control
Tilmicosin (μg/mL)		0.363	0.057	0.063	0.072	0.067	0.06	0.19	0.259	0.343	0.373	0.362	0.069
	pET28a	0.373	0.065	0.064	0.058	0.069	0.067	0.102	0.243	0.327	0.371	0.356	0.07
		0.362	0.06	0.057	0.061	0.06	0.063	0.111	0.225	0.317	0.359	0.357	0.061
		0.361	0.066	0.062	0.069	0.067	0.141	0.187	0.263	0.366	0.374	0.376	0.062
	pET28a-estX	0.368	0.06	0.06	0.061	0.079	0.109	0.19	0.3	0.34	0.385	0.386	0.062
		0.381	0.052	0.051	0.052	0.055	0.086	0.096	0.246	0.313	0.383	0.41	0.053
		0	128	64	32	16	8	4	2	1	0.5	0.25	Negative-control
Leucomycin A5 (μg/mL)		0.358	0.061	0.056	0.058	0.088	0.13	0.178	0.21	0.256	0.291	0.368	0.063
	pET28a	0.319	0.057	0.048	0.052	0.081	0.098	0.138	0.165	0.227	0.297	0.384	0.065
		0.323	0.06	0.05	0.055	0.094	0.098	0.145	0.167	0.221	0.309	0.384	0.061
		0.352	0.061	0.06	0.058	0.105	0.108	0.149	0.19	0.227	0.267	0.303	0.061
	pET28a-estX	0.336	0.06	0.056	0.056	0.103	0.101	0.116	0.16	0.183	0.227	0.271	0.061
		0.334	0.055	0.054	0.053	0.105	0.106	0.129	0.15	0.196	0.237	0.264	0.058
Tildipirosin (μg/mL)		0	32	16	8	4	2	1	0.5	0.25	0.125	0.0625	Negative-control
		0.761	0.069	0.067	0.07	0.072	0.072	0.079	0.102	0.496	0.575	0.617	0.067
	pET28a	0.728	0.064	0.061	0.062	0.063	0.063	0.072	0.083	0.393	0.512	0.523	0.067
		0.705	0.061	0.06	0.061	0.063	0.062	0.068	0.089	0.398	0.487	0.49	0.066
		0.698	0.071	0.065	0.066	0.064	0.065	0.079	0.185	0.442	0.519	0.546	0.072
	pET28a-estX	0.689	0.065	0.068	0.064	0.066	0.062	0.071	0.218	0.42	0.515	0.546	0.065
		0.736	0.058	0.058	0.056	0.06	0.058	0.066	0.26	0.492	0.565	0.648	0.058

[truncated: 2 more sheets: Supplementary figure 4, Supplementary figure 6]
